# Supplementary material for: l-Alanylglycylhistamine dihydro­chloride
Source: Acta Crystallogr Sect E Struct Rep Online. 2012 May 31;68(Pt 6):o1917–8. doi: 10.1107/S1600536812023562 (PMC3379473; doi:10.1107/S1600536812023562)
Supplement: Supplementary file 1 [file e-68-o1917-sup1.cif]

##############################################################################
#                                                                            #
# This CIF contains the data in a paper accepted for publication in          #
# Acta Crystallographica Section E. It conforms to the requirements of       #
# Notes for Authors for Acta Crystallographica Section E, and has been       #
# peer reviewed under the auspices of the IUCr Commission on Journals.       #
#                                                                            #
# Full details of the Crystallographic Information File format               #
# are given in the paper "The Crystallographic Information File (CIF):       #
# a New Standard Archive File for Crystallography" by S. R. Hall, F. H.      #
# Allen and I. D. Brown [Acta Cryst. (1991), A47, 655-685].                  #
#                                                                            #
# The current version of the core CIF dictionary is obtainable from          #
# ftp://ftp.iucr.org/pub/cif_core.dic.                                       #
#                                                                            #
# Software is freely available for graphical display of the structure(s)     #
# in this CIF. For information consult the CIF software page                 #
# http://www.iucr.org/resources/cif/software.                                #
#                                                                            #
# This file may be used for bona fide research purposes within the           #
# scientific community so long as proper attribution is given to the journal # 
# article from which it was obtained.                                        #
#                                                                            #
##############################################################################
data_I
_audit_creation_method     SHELXL97
_chemical_name_systematic
;
<i>L</i>-Alanylglycylhistamine dihydrochloride
;
_chemical_name_common
;
4-[2-({<i>N</i>-[(2<i>S</i>)-2-ammoniopropanoyl]glycyl}amino)ethyl]-1<i>H</i>-
imidazol-3-ium dichloride
;
_chemical_formula_moiety     'C10 H19 N5 O2 2+, 2(Cl -)'
_chemical_formula_sum     'C10 H19 Cl2 N5 O2'
_chemical_formula_iupac     'C10 H19 N5 O2 2+ , 2Cl -'
_chemical_formula_weight     312.20
_symmetry_cell_setting     monoclinic
_symmetry_space_group_name_H-M     'P 21'
_symmetry_space_group_name_Hall     'P2yb'
loop_
    _symmetry_equiv_pos_as_xyz
    'x, y, z'
    '-x, y+1/2, -z'
_cell_length_a     7.5864(3)
_cell_length_b     7.4083(3)
_cell_length_c     13.7673(6)
_cell_angle_alpha     90.00
_cell_angle_beta     105.337(2)
_cell_angle_gamma     90.00
_cell_volume     746.20(5)
_cell_formula_units_Z     2
_cell_measurement_reflns_used     1776
_cell_measurement_theta_min     0.407
_cell_measurement_theta_max     30.034
_cell_measurement_temperature     100(2)
_exptl_crystal_description     prismatic
_exptl_crystal_colour     colourless
_exptl_crystal_size_max     0.445
_exptl_crystal_size_mid     0.250
_exptl_crystal_size_min     0.105
_exptl_crystal_density_diffrn     1.390
_exptl_crystal_density_meas     ?
_exptl_crystal_density_method     'not measured'
_exptl_crystal_F_000     328
_exptl_absorpt_coefficient_mu     0.441
_exptl_absorpt_correction_type     none
_exptl_special_details
;
;
_diffrn_ambient_temperature     100(2)
_diffrn_radiation_type     MoK\a
_diffrn_radiation_wavelength     0.71073
_diffrn_radiation_source     'fine-focus sealed tube'
_diffrn_radiation_monochromator     'horizonally mounted graphite crystal'
_diffrn_measurement_device_type     'Nonius KappaCCD'
_diffrn_measurement_device     '95mm CCD camera on \k-goniostat'
_diffrn_measurement_method     \w
_diffrn_detector_area_resol_mean     9
_diffrn_reflns_number     15818
_diffrn_reflns_av_R_equivalents     0.0603
_diffrn_reflns_av_sigmaI/netI     0.0342
_diffrn_reflns_theta_min     2.78
_diffrn_reflns_theta_max     28.00
_diffrn_reflns_theta_full     28.00
_diffrn_measured_fraction_theta_max     0.996
_diffrn_measured_fraction_theta_full     0.996
_diffrn_reflns_limit_h_min     -10
_diffrn_reflns_limit_h_max     10
_diffrn_reflns_limit_k_min     -9
_diffrn_reflns_limit_k_max     9
_diffrn_reflns_limit_l_min     -18
_diffrn_reflns_limit_l_max     18
_diffrn_standards_number     ?
_diffrn_standards_interval_count     ?
_diffrn_standards_interval_time     ?
_diffrn_standards_decay_%     ?
_reflns_number_total     3574
_reflns_number_gt     3459
_reflns_threshold_expression     I>2\s(I)
_refine_ls_structure_factor_coef     Fsqd
_refine_ls_matrix_type     full
_refine_ls_R_factor_all     0.0298
_refine_ls_R_factor_gt     0.0271
_refine_ls_wR_factor_gt     0.0678
_refine_ls_wR_factor_ref     0.0700
_refine_ls_goodness_of_fit_ref     1.000
_refine_ls_restrained_S_all     1.000
_refine_ls_number_reflns     3574
_refine_ls_number_parameters     174
_refine_ls_number_restraints     1
_refine_ls_hydrogen_treatment     constr
_refine_ls_weighting_scheme     calc
_refine_ls_weighting_details
       'calc w = 1/[\s^2^(Fo^2^)+(0.0395P)^2^+0.2259P] where P=(Fo^2^+2Fc^2^)/3'
_atom_sites_solution_hydrogens     geom
_atom_sites_solution_primary     direct
_atom_sites_solution_secondary     difmap
_refine_ls_shift/su_max     0.001
_refine_ls_shift/su_mean     0.000
_refine_diff_density_max     0.209
_refine_diff_density_min     -0.228
_refine_ls_extinction_method     none
_refine_ls_abs_structure_details     'Flack (1983), with 1643 Friedel-pairs'
_refine_ls_abs_structure_Flack     -0.03(4)
loop_
    _atom_type_symbol
    _atom_type_description
    _atom_type_scat_dispersion_real
    _atom_type_scat_dispersion_imag
    _atom_type_scat_source
    'C' 'C' 0.0033 0.0016
                         'International Tables Vol C Tables 4.2.6.8 and 6.1.1.4'
    'H' 'H' 0.0000 0.0000
                         'International Tables Vol C Tables 4.2.6.8 and 6.1.1.4'
    'N' 'N' 0.0061 0.0033
                         'International Tables Vol C Tables 4.2.6.8 and 6.1.1.4'
    'O' 'O' 0.0106 0.0060
                         'International Tables Vol C Tables 4.2.6.8 and 6.1.1.4'
    'Cl' 'Cl' 0.1484 0.1585
                         'International Tables Vol C Tables 4.2.6.8 and 6.1.1.4'
_computing_data_collection     'COLLECT (Nonius, 1998)'
_computing_cell_refinement     'SCALEPACK (Otwinowski & Minor, 1997)'
_computing_data_reduction     'DENZO and SCALEPACK (Otwinowski & Minor, 1997)'
_computing_structure_solution     'SHELXS97 (Sheldrick, 2008)'
_computing_structure_refinement     'SHELXL97 (Sheldrick, 2008)'
_computing_molecular_graphics     'Mercury (Macrae <i>et al.</i>, 2008)'
_computing_publication_material     'enCIFer (Allen <i>et al.</i>, 2004)'
loop_
    _atom_site_type_symbol
    _atom_site_label
    _atom_site_fract_x
    _atom_site_fract_y
    _atom_site_fract_z
    _atom_site_U_iso_or_equiv
    _atom_site_adp_type
    _atom_site_calc_flag
    _atom_site_refinement_flags
    _atom_site_occupancy
    _atom_site_symmetry_multiplicity
    _atom_site_disorder_assembly
    _atom_site_disorder_group
    Cl Cl1 0.75003(4) 0.96855(5) 0.94053(3) 0.01717(9) Uani d . 1 1 . .
    Cl Cl2 0.14366(5) 0.19501(5) 0.69324(3) 0.01977(9) Uani d . 1 1 . .
    O O2 0.54905(14) 0.49471(17) 0.89693(8) 0.0181(2) Uani d . 1 1 . .
    O O1 0.73519(18) 0.52373(18) 0.61858(9) 0.0267(3) Uani d . 1 1 . .
    N N3 0.76898(17) 0.74018(19) 0.73704(10) 0.0178(3) Uani d . 1 1 . .
    H H3N 0.8002 0.7654 0.8018 0.021 Uiso calc R 1 1 . .
    N N5 0.64458(17) 0.66369(18) 1.08050(10) 0.0161(3) Uani d . 1 1 . .
    H H5A 0.6377 0.7686 1.0453 0.024 Uiso calc R 1 1 . .
    H H5B 0.6819 0.6876 1.1477 0.024 Uiso calc R 1 1 . .
    H H5C 0.5326 0.6103 1.0657 0.024 Uiso calc R 1 1 . .
    N N4 0.84631(16) 0.4832(2) 0.89235(9) 0.0169(3) Uani d . 1 1 . .
    H H4 0.9605 0.5056 0.9251 0.020 Uiso calc R 1 1 . .
    N N1 0.21053(19) 0.5728(2) 0.62237(11) 0.0213(3) Uani d . 1 1 . .
    H H1N 0.1619 0.4744 0.6401 0.026 Uiso calc R 1 1 . .
    N N2 0.2662(2) 0.7937(2) 0.53338(11) 0.0213(3) Uani d . 1 1 . .
    H H2N 0.2601 0.8665 0.4821 0.026 Uiso calc R 1 1 . .
    C C7 0.8047(2) 0.4224(2) 0.78845(13) 0.0196(3) Uani d . 1 1 . .
    H H7A 0.6967 0.3421 0.7760 0.023 Uiso calc R 1 1 . .
    H H7B 0.9087 0.3489 0.7801 0.023 Uiso calc R 1 1 . .
    C C2 0.3860(2) 0.8128(2) 0.62861(12) 0.0192(3) Uani d . 1 1 . .
    C C8 0.7130(2) 0.5057(2) 0.93940(11) 0.0156(3) Uani d . 1 1 . .
    C C9 0.7782(2) 0.5401(2) 1.05237(11) 0.0152(3) Uani d . 1 1 . .
    H H9 0.9015 0.5982 1.0689 0.018 Uiso calc R 1 1 . .
    C C4 0.5264(2) 0.9575(2) 0.65566(13) 0.0222(3) Uani d . 1 1 . .
    H H4A 0.5219 1.0119 0.7207 0.027 Uiso calc R 1 1 . .
    H H4B 0.4969 1.0534 0.6038 0.027 Uiso calc R 1 1 . .
    C C3 0.3491(2) 0.6734(2) 0.68410(12) 0.0195(3) Uani d . 1 1 . .
    H H3 0.4077 0.6494 0.7528 0.023 Uiso calc R 1 1 . .
    C C6 0.7665(2) 0.5683(2) 0.70817(12) 0.0189(3) Uani d . 1 1 . .
    C C10 0.7887(2) 0.3630(2) 1.10983(12) 0.0198(3) Uani d . 1 1 . .
    H H10A 0.8346 0.3861 1.1822 0.030 Uiso calc R 1 1 . .
    H H10B 0.8716 0.2799 1.0883 0.030 Uiso calc R 1 1 . .
    H H10C 0.6666 0.3090 1.0959 0.030 Uiso calc R 1 1 . .
    C C5 0.7215(2) 0.8883(2) 0.66454(13) 0.0206(3) Uani d . 1 1 . .
    H H5D 0.7305 0.8461 0.5978 0.025 Uiso calc R 1 1 . .
    H H5E 0.8095 0.9884 0.6862 0.025 Uiso calc R 1 1 . .
    C C1 0.1628(2) 0.6491(2) 0.53191(13) 0.0225(3) Uani d . 1 1 . .
    H H1 0.0702 0.6071 0.4757 0.027 Uiso calc R 1 1 . .
loop_
    _atom_site_aniso_label
    _atom_site_aniso_U_11
    _atom_site_aniso_U_22
    _atom_site_aniso_U_33
    _atom_site_aniso_U_12
    _atom_site_aniso_U_13
    _atom_site_aniso_U_23
    Cl1 0.01378(15) 0.01813(17) 0.01988(17) -0.00020(13) 0.00496(12)
                                                                    -0.00123(13)
    Cl2 0.01907(17) 0.02083(19) 0.01823(17) -0.00004(13) 0.00283(13) 0.00210(13)
    O2 0.0129(5) 0.0223(6) 0.0183(5) -0.0021(4) 0.0025(4) -0.0001(5)
    O1 0.0369(7) 0.0261(7) 0.0169(5) 0.0044(5) 0.0070(5) -0.0050(5)
    N3 0.0164(6) 0.0187(6) 0.0176(6) -0.0024(5) 0.0033(5) -0.0018(5)
    N5 0.0142(6) 0.0174(7) 0.0165(6) 0.0004(5) 0.0036(5) -0.0007(5)
    N4 0.0134(5) 0.0210(7) 0.0165(6) 0.0013(5) 0.0042(4) -0.0017(5)
    N1 0.0191(6) 0.0214(7) 0.0222(7) -0.0018(5) 0.0036(5) 0.0044(6)
    N2 0.0220(7) 0.0233(7) 0.0178(6) 0.0015(5) 0.0038(5) 0.0049(5)
    C7 0.0218(7) 0.0188(8) 0.0189(7) 0.0021(6) 0.0068(6) -0.0036(6)
    C2 0.0173(7) 0.0207(8) 0.0191(7) 0.0030(6) 0.0040(6) 0.0013(6)
    C8 0.0150(6) 0.0142(7) 0.0174(7) -0.0007(5) 0.0040(5) 0.0004(5)
    C9 0.0122(6) 0.0158(7) 0.0172(7) 0.0017(5) 0.0032(5) -0.0014(5)
    C4 0.0226(7) 0.0175(7) 0.0262(8) -0.0001(7) 0.0058(6) 0.0016(7)
    C3 0.0176(7) 0.0219(8) 0.0182(7) 0.0001(6) 0.0034(6) 0.0018(6)
    C6 0.0150(7) 0.0223(8) 0.0201(7) 0.0007(6) 0.0061(6) -0.0015(6)
    C10 0.0209(7) 0.0173(8) 0.0202(7) 0.0009(6) 0.0037(6) 0.0007(6)
    C5 0.0210(7) 0.0184(8) 0.0231(8) -0.0017(6) 0.0072(6) 0.0016(6)
    C1 0.0205(8) 0.0262(9) 0.0189(8) -0.0010(6) 0.0018(6) 0.0019(6)
_geom_special_details
;
All e.s.d.'s (except the e.s.d. in the dihedral angle between two l.s. planes)
are estimated using the full covariance matrix. The cell e.s.d.'s are taken
into account individually in the estimation of e.s.d.'s in distances, angles
and torsion angles; correlations between e.s.d.'s in cell parameters are only
used when they are defined by crystal symmetry. An approximate (isotropic)
treatment of cell e.s.d.'s is used for estimating e.s.d.'s involving l.s.
planes.
;
loop_
    _geom_bond_atom_site_label_1
    _geom_bond_atom_site_label_2
    _geom_bond_site_symmetry_2
    _geom_bond_distance
    _geom_bond_publ_flag
    O2 C8 . 1.2292(18) ?
    O1 C6 . 1.238(2) ?
    N3 C6 . 1.333(2) ?
    N3 C5 . 1.463(2) ?
    N3 H3N . 0.8800 ?
    N5 C9 . 1.491(2) ?
    N5 H5A . 0.9100 ?
    N5 H5B . 0.9100 ?
    N5 H5C . 0.9100 ?
    N4 C8 . 1.3478(19) ?
    N4 C7 . 1.452(2) ?
    N4 H4 . 0.8800 ?
    N1 C1 . 1.328(2) ?
    N1 C3 . 1.382(2) ?
    N1 H1N . 0.8800 ?
    N2 C1 . 1.325(2) ?
    N2 C2 . 1.391(2) ?
    N2 H2N . 0.8800 ?
    C7 C6 . 1.518(2) ?
    C7 H7A . 0.9900 ?
    C7 H7B . 0.9900 ?
    C2 C3 . 1.357(2) ?
    C2 C4 . 1.488(2) ?
    C8 C9 . 1.524(2) ?
    C9 C10 . 1.523(2) ?
    C9 H9 . 1.0000 ?
    C4 C5 . 1.540(2) ?
    C4 H4A . 0.9900 ?
    C4 H4B . 0.9900 ?
    C3 H3 . 0.9500 ?
    C10 H10A . 0.9800 ?
    C10 H10B . 0.9800 ?
    C10 H10C . 0.9800 ?
    C5 H5D . 0.9900 ?
    C5 H5E . 0.9900 ?
    C1 H1 . 0.9500 ?
loop_
    _geom_angle_atom_site_label_1
    _geom_angle_atom_site_label_2
    _geom_angle_atom_site_label_3
    _geom_angle_site_symmetry_1
    _geom_angle_site_symmetry_3
    _geom_angle
    _geom_angle_publ_flag
    C6 N3 C5 . . 122.12(14) ?
    C6 N3 H3N . . 118.9 ?
    C5 N3 H3N . . 118.9 ?
    C9 N5 H5A . . 109.5 ?
    C9 N5 H5B . . 109.5 ?
    H5A N5 H5B . . 109.5 ?
    C9 N5 H5C . . 109.5 ?
    H5A N5 H5C . . 109.5 ?
    H5B N5 H5C . . 109.5 ?
    C8 N4 C7 . . 121.08(13) ?
    C8 N4 H4 . . 119.5 ?
    C7 N4 H4 . . 119.5 ?
    C1 N1 C3 . . 108.74(15) ?
    C1 N1 H1N . . 125.6 ?
    C3 N1 H1N . . 125.6 ?
    C1 N2 C2 . . 109.45(14) ?
    C1 N2 H2N . . 125.3 ?
    C2 N2 H2N . . 125.3 ?
    N4 C7 C6 . . 116.51(14) ?
    N4 C7 H7A . . 108.2 ?
    C6 C7 H7A . . 108.2 ?
    N4 C7 H7B . . 108.2 ?
    C6 C7 H7B . . 108.2 ?
    H7A C7 H7B . . 107.3 ?
    C3 C2 N2 . . 105.84(15) ?
    C3 C2 C4 . . 130.41(15) ?
    N2 C2 C4 . . 123.71(15) ?
    O2 C8 N4 . . 123.82(14) ?
    O2 C8 C9 . . 120.74(14) ?
    N4 C8 C9 . . 115.40(13) ?
    N5 C9 C8 . . 107.95(12) ?
    N5 C9 C10 . . 109.86(13) ?
    C8 C9 C10 . . 110.15(13) ?
    N5 C9 H9 . . 109.6 ?
    C8 C9 H9 . . 109.6 ?
    C10 C9 H9 . . 109.6 ?
    C2 C4 C5 . . 112.89(14) ?
    C2 C4 H4A . . 109.0 ?
    C5 C4 H4A . . 109.0 ?
    C2 C4 H4B . . 109.0 ?
    C5 C4 H4B . . 109.0 ?
    H4A C4 H4B . . 107.8 ?
    C2 C3 N1 . . 107.51(14) ?
    C2 C3 H3 . . 126.2 ?
    N1 C3 H3 . . 126.2 ?
    O1 C6 N3 . . 122.41(16) ?
    O1 C6 C7 . . 119.02(15) ?
    N3 C6 C7 . . 118.57(14) ?
    C9 C10 H10A . . 109.5 ?
    C9 C10 H10B . . 109.5 ?
    H10A C10 H10B . . 109.5 ?
    C9 C10 H10C . . 109.5 ?
    H10A C10 H10C . . 109.5 ?
    H10B C10 H10C . . 109.5 ?
    N3 C5 C4 . . 111.23(14) ?
    N3 C5 H5D . . 109.4 ?
    C4 C5 H5D . . 109.4 ?
    N3 C5 H5E . . 109.4 ?
    C4 C5 H5E . . 109.4 ?
    H5D C5 H5E . . 108.0 ?
    N2 C1 N1 . . 108.46(15) ?
    N2 C1 H1 . . 125.8 ?
    N1 C1 H1 . . 125.8 ?
loop_
    _geom_torsion_atom_site_label_1
    _geom_torsion_atom_site_label_2
    _geom_torsion_atom_site_label_3
    _geom_torsion_atom_site_label_4
    _geom_torsion_site_symmetry_1
    _geom_torsion_site_symmetry_2
    _geom_torsion_site_symmetry_3
    _geom_torsion_site_symmetry_4
    _geom_torsion
    _geom_torsion_publ_flag
    C8 N4 C7 C6 . . . . 90.63(19) ?
    C1 N2 C2 C3 . . . . -0.2(2) ?
    C1 N2 C2 C4 . . . . 177.72(16) ?
    C7 N4 C8 O2 . . . . -7.3(2) ?
    C7 N4 C8 C9 . . . . 170.48(14) ?
    O2 C8 C9 N5 . . . . -35.58(19) ?
    N4 C8 C9 N5 . . . . 146.53(14) ?
    O2 C8 C9 C10 . . . . 84.37(18) ?
    N4 C8 C9 C10 . . . . -93.53(16) ?
    C3 C2 C4 C5 . . . . 72.3(2) ?
    N2 C2 C4 C5 . . . . -105.10(18) ?
    N2 C2 C3 N1 . . . . 0.45(19) ?
    C4 C2 C3 N1 . . . . -177.31(17) ?
    C1 N1 C3 C2 . . . . -0.5(2) ?
    C5 N3 C6 O1 . . . . 4.6(2) ?
    C5 N3 C6 C7 . . . . -175.71(14) ?
    N4 C7 C6 O1 . . . . 178.07(14) ?
    N4 C7 C6 N3 . . . . -1.6(2) ?
    C6 N3 C5 C4 . . . . 102.05(17) ?
    C2 C4 C5 N3 . . . . -56.02(19) ?
    C2 N2 C1 N1 . . . . -0.1(2) ?
    C3 N1 C1 N2 . . . . 0.4(2) ?
loop_
    _geom_hbond_atom_site_label_D
    _geom_hbond_atom_site_label_H
    _geom_hbond_atom_site_label_A
    _geom_hbond_site_symmetry_A
    _geom_hbond_distance_DH
    _geom_hbond_distance_HA
    _geom_hbond_distance_DA
    _geom_hbond_angle_DHA
    _geom_hbond_publ_flag
    N1 H1<i>N</i> Cl2 . 0.880 2.212 3.0503(15) 159 yes
    N2 H2<i>N</i> O1 2_656 0.880 1.818 2.6962(19) 175 yes
    N4 H4 Cl1 2_747 0.880 2.484 3.3100(13) 157 yes
    N5 H5<i>A</i> Cl1 . 0.910 2.377 3.2046(14) 151 yes
    N5 H5<i>B</i> Cl2 2_657 0.910 2.240 3.1130(14) 161 yes
    N5 H5<i>C</i> Cl1 2_647 0.910 2.369 3.2676(14) 170 yes
    C3 H3 O2 . 0.949 2.297 3.2074(19) 161 yes
_iucr_refine_instructions_details
;
Refinement of F^2^ against ALL reflections.  The weighted R-factor wR and
goodness of fit S are based on F^2^, conventional R-factors R are based on F,
with F set to zero for negative F^2^. The threshold expression of F^2^ >
2sigma(F^2^) is used only for calculating R-factors(gt) etc. and is not
relevant to the choice of reflections for refinement.  R-factors based on F^2^
are statistically about twice as large as those based on F, and R-factors based
on ALL data will be even larger.
;
data_global
_journal_date_recd_electronic     2012-03-22
_journal_date_accepted     2012-05-23
_journal_name_full     'Acta Crystallographica, Section E'
_journal_year     2012
_journal_volume     68
_journal_issue      6
_journal_page_first     o1917
_journal_page_last     o1918
_journal_paper_category     QO
_journal_paper_doi     10.1107/S1600536812023562
_journal_coeditor_code     FY2052
_publ_contact_author_name     'Selmeczi, Katalin'
_publ_contact_author_address
;
Laboratoire SRSMC (UMR 7565 CNRS - Universit\'e de Lorraine)
Groupe SUCRES
Facult\'e des Sciences et Technologies
BP 70239
F-54506 Vandoeuvre-l\`es-Nancy Cedex
France
;
_publ_contact_author_email     katalin.selmeczi@univ-lorraine.fr
_publ_contact_author_fax     '+33 (0)3 83 68 47 80'
_publ_contact_author_phone     '+33 (0)3 83 68 43 23'
_publ_section_title
;
<i>L</i>-Alanylglycylhistamine dihydrochloride
;
loop_
    _publ_author_name
    _publ_author_address
    'Katalin Selmeczi'
;
Laboratoire SRSMC (UMR 7565 CNRS - Universit\'e de Lorraine)
Groupe SUCRES
Facult\'e des Sciences et Technologies
BP 70239
F-54506 Vandoeuvre-l\`es-Nancy Cedex
France
;
    'Patrick Gizzi'
;
Laboratoire SRSMC (UMR 7565 CNRS - Universit\'e de Lorraine)
Groupe SUCRES
Facult\'e des Sciences et Technologies
BP 70239
F-54506 Vandoeuvre-l\`es-Nancy Cedex
France
;
    'Emmanuel Wenger'
;
Laboratoire CRM2 (UMR 7036 CNRS - Universit\'e de Lorraine),
Facult\'e des Sciences et Technologies
BP 70239
F-54506 Vandoeuvre-l\`es-Nancy Cedex
France
;
    'Bernard Henry'
;
Laboratoire SRSMC (UMR 7565 CNRS - Universit\'e de Lorraine)
Groupe SUCRES
Facult\'e des Sciences et Technologies
BP 70239
F-54506 Vandoeuvre-l\`es-Nancy Cedex
France
;
