# Supplementary material for: l-Alanylglycylhistamine dihydro­chloride
Source: Acta Crystallogr Sect E Struct Rep Online. 2012 May 31;68(Pt 6):o1917–8. doi: 10.1107/S1600536812023562 (PMC3379473; doi:10.1107/S1600536812023562)
Supplement: Supplementary file 2 [file e-68-o1917-Isup2.hkl]

#
# h,k,l, Fc-squared, Fo-squared, sigma(Fo-squared) and status flag
#
data_I
_shelx_title ' AGHA in P 21'
_shelx_refln_list_code          4
_shelx_F_calc_maximum       56.63
_exptl_crystal_F_000       328.00
_reflns_d_resolution_high  0.7570
 
loop_
 _symmetry_equiv_pos_as_xyz
 'x, y, z'
 '-x, y+1/2, -z'
 
_cell_length_a     7.5864
_cell_length_b     7.4083
_cell_length_c    13.7673
_cell_angle_alpha  90.000
_cell_angle_beta  105.337
_cell_angle_gamma  90.000
 
_shelx_F_squared_multiplier     1.000
 
loop_
 _refln_index_h
 _refln_index_k
 _refln_index_l
 _refln_F_squared_calc
 _refln_F_squared_meas
 _refln_F_squared_sigma
 _refln_observed_status
   1  -9   0       89.46       89.57      3.96 o
   2  -9   0      117.52      124.19      7.79 o
   3  -9   0      201.82      209.69      5.75 o
   0  -8   0      103.51      115.97      5.98 o
   1  -8   0       19.40       17.34      3.83 o
   2  -8   0        6.03        8.02      2.98 o
   3  -8   0      110.81      109.25      4.12 o
   4  -8   0      122.17      124.44      4.69 o
   5  -8   0       13.61       14.00      1.56 o
   1  -7   0      276.11      279.55     11.39 o
   2  -7   0      172.15      180.30      8.46 o
   3  -7   0       98.13      103.45      5.24 o
   4  -7   0       22.89       28.16      2.83 o
   5  -7   0       57.00       54.77      4.89 o
   6  -7   0        9.22        9.70      1.64 o
   0  -6   0      576.53      559.57     38.43 o
   1  -6   0      149.17      140.22      5.58 o
   2  -6   0       19.79       21.57      1.61 o
   3  -6   0       44.40       45.26      1.41 o
   4  -6   0      193.09      198.77      5.29 o
   5  -6   0       38.62       39.16      2.56 o
   6  -6   0       77.68       81.84      6.70 o
   7  -6   0       91.02       88.06      6.52 o
   1  -5   0     1200.27     1205.55     30.69 o
   2  -5   0       36.08       33.12      3.30 o
   3  -5   0      489.55      495.44     19.29 o
   4  -5   0       27.45       28.06      2.85 o
   5  -5   0      462.40      471.72     10.70 o
   6  -5   0      240.83      245.11      4.46 o
   7  -5   0      118.83      124.42      4.62 o
   8  -5   0      167.95      164.82     11.41 o
   0  -4   0     1608.08     1497.76     53.16 o
   1  -4   0       65.59       70.93      2.71 o
   2  -4   0      154.43      166.32      5.96 o
   3  -4   0      280.14      279.40      5.35 o
   4  -4   0      601.78      636.81      9.36 o
   5  -4   0       73.46       65.82      3.25 o
   6  -4   0      317.33      329.66      9.53 o
   7  -4   0      161.18      149.62      4.38 o
   8  -4   0      114.13      108.07      3.07 o
   1  -3   0      321.47      280.32      3.19 o
   2  -3   0      808.49      809.31     23.65 o
   3  -3   0      223.41      218.21      4.47 o
   4  -3   0      288.43      298.84      3.03 o
   5  -3   0      470.24      467.99      6.15 o
   6  -3   0       39.29       35.13      1.73 o
   7  -3   0      327.22      315.65     10.59 o
   8  -3   0        0.26       -0.78      1.44 o
   9  -3   0      174.69      156.16     16.71 o
   0  -2   0     1959.40     1935.13     39.25 o
   1  -2   0      340.35      360.84      4.92 o
   2  -2   0      316.34      309.08      4.54 o
   3  -2   0      266.68      304.31      4.91 o
   4  -2   0     2584.75     2577.12     35.65 o
   5  -2   0        5.47        3.74      0.66 o
   6  -2   0      521.50      530.13     10.00 o
   7  -2   0        3.22        4.94      1.11 o
   8  -2   0        1.88        2.98      0.96 o
   9  -2   0       26.04       19.64      1.99 o
   1  -1   0     1360.86     1294.22     19.87 o
   2  -1   0      347.17      371.38      5.44 o
   3  -1   0      153.13      139.29      2.93 o
   4  -1   0       98.95      108.06      2.46 o
   5  -1   0      128.09      116.51      2.69 o
   6  -1   0      143.58      144.34      3.87 o
   7  -1   0       96.71       94.47      4.93 o
   8  -1   0       13.27       12.73      1.45 o
   9  -1   0      147.51      148.99     12.47 o
   1   0   0       62.10       59.49      7.46 o
   3   0   0     1861.24     1917.09     23.75 o
   4   0   0      722.85      752.01      5.61 o
   5   0   0       50.49       59.99      0.91 o
   6   0   0       72.65       71.12      2.23 o
   7   0   0       21.74       18.75      1.76 o
   8   0   0      374.58      393.67     12.20 o
   9   0   0        0.09        2.97      1.71 o
   1   1   0     1311.04     1277.65     15.71 o
   2   1   0      345.02      374.81      6.93 o
   3   1   0      146.82      133.82      2.58 o
   4   1   0       94.75      105.06      4.62 o
   5   1   0      124.82      116.74      2.43 o
   6   1   0      144.08      149.42      6.61 o
   7   1   0       94.04       97.35      1.61 o
   8   1   0       12.51       13.49      1.21 o
   9   1   0      145.15      139.20      9.77 o
   0   2   0     1948.42     1997.62     84.18 o
   1   2   0      340.53      346.13      6.71 o
   2   2   0      317.26      315.08      5.97 o
   3   2   0      251.87      301.65      6.17 o
   4   2   0     2590.87     2781.06     66.00 o
   5   2   0        5.64        3.22      0.63 o
   6   2   0      515.81      550.05     14.55 o
   7   2   0        4.55        6.86      1.68 o
   8   2   0        2.42        1.81      1.08 o
   9   2   0       26.96       22.46      2.00 o
   1   3   0      320.70      279.83      5.38 o
   2   3   0      828.79      838.97     16.22 o
   3   3   0      218.65      211.92      5.87 o
   4   3   0      293.99      312.73      9.71 o
   5   3   0      466.78      481.63     10.32 o
   6   3   0       38.09       35.68      2.93 o
   7   3   0      325.58      346.80      4.84 o
   8   3   0        0.57        0.36      1.07 o
   9   3   0      168.92      157.38      7.26 o
   0   4   0     1642.42     1704.72     57.53 o
   1   4   0       61.54       66.63      2.52 o
   2   4   0      166.45      176.00      5.07 o
   3   4   0      285.50      294.38      9.48 o
   4   4   0      608.02      629.90     30.87 o
   5   4   0       74.14       49.74     10.41 o
   6   4   0      325.94      349.45     11.61 o
   7   4   0      165.50      165.73      6.33 o
   8   4   0      117.97      118.26      2.99 o
   1   5   0     1188.78     1292.73     29.81 o
   2   5   0       36.58       30.87      1.06 o
   3   5   0      478.25      511.26      7.82 o
   4   5   0       29.43       26.93      0.87 o
   5   5   0      446.72      487.95     13.36 o
   6   5   0      239.93      261.47      6.53 o
   7   5   0      115.68      120.70      5.06 o
   8   5   0      166.33      174.85      5.97 o
   0   6   0      579.70      624.56     22.35 o
   1   6   0      154.90      156.17      3.28 o
   2   6   0       22.69       22.30      1.33 o
   3   6   0       48.41       51.72      3.38 o
   4   6   0      178.25      177.48      4.32 o
   5   6   0       37.71       37.91      1.63 o
   6   6   0       71.77       66.31      2.19 o
   7   6   0       86.25       78.20      3.23 o
   1   7   0      275.81      289.28     19.05 o
   2   7   0      173.14      165.39      5.24 o
   3   7   0      100.06       96.05      2.30 o
   4   7   0       22.61       23.45      1.61 o
   5   7   0       57.80       51.61      3.11 o
   6   7   0        8.17        9.82      1.39 o
   0   8   0       99.89       99.74      3.92 o
   1   8   0       20.02       20.15      3.90 o
   2   8   0        5.24        6.32      2.27 o
   3   8   0      115.06      119.49      7.04 o
   4   8   0      123.47      115.47      3.04 o
   5   8   0       13.66       14.52      2.51 o
   1   9   0       90.16       82.53      3.29 o
   2   9   0      117.77      113.57      8.98 o
   3   9   0      203.21      184.49      6.09 o
  -3  -9   1        7.36        9.94      2.12 o
  -2  -9   1       97.60      113.17      4.74 o
  -1  -9   1        7.44        9.22      6.42 o
   0  -9   1      119.80      124.55     15.56 o
   1  -9   1      112.90      121.22      5.60 o
   2  -9   1       14.89       17.18      2.13 o
   3  -9   1      172.04      183.86      7.53 o
  -5  -8   1       38.04       44.21      3.35 o
  -4  -8   1       83.45       85.90      3.09 o
  -3  -8   1        2.35        1.59      1.09 o
  -2  -8   1      232.84      258.44      6.09 o
  -1  -8   1      124.25      107.72      8.84 o
   0  -8   1      204.15      213.20      5.65 o
   1  -8   1      173.23      185.62      5.64 o
   2  -8   1       48.07       42.81      1.46 o
   3  -8   1       50.52       46.84      1.80 o
   4  -8   1       61.73       56.19      4.04 o
   5  -8   1       50.57       46.66      2.13 o
  -6  -7   1      205.13      204.72     13.05 o
  -5  -7   1       90.61       93.12      2.81 o
  -4  -7   1       74.88       77.58      2.77 o
  -3  -7   1      469.70      503.59      9.16 o
  -2  -7   1      122.84      119.27      3.64 o
  -1  -7   1      583.68      589.87     18.51 o
   0  -7   1       28.24       27.17      2.09 o
   1  -7   1      109.54      110.11      2.12 o
   2  -7   1       61.25       57.29      2.59 o
   3  -7   1       19.68       17.09      1.03 o
   4  -7   1      202.38      219.83      6.68 o
   5  -7   1      184.72      192.59      3.39 o
   6  -7   1        2.50        1.89      1.86 o
  -7  -6   1       58.06       52.84      2.88 o
  -6  -6   1      191.82      203.94      5.11 o
  -5  -6   1      137.89      143.74      2.91 o
  -4  -6   1      137.59      134.86      2.80 o
  -3  -6   1       10.94       12.31      2.36 o
  -2  -6   1       74.94       81.95      2.72 o
  -1  -6   1      363.14      348.39     11.04 o
   0  -6   1      236.11      214.29      5.65 o
   1  -6   1       74.56       64.09      1.95 o
   2  -6   1      506.21      489.34     11.04 o
   3  -6   1       21.11       23.85      1.88 o
   4  -6   1      210.51      232.42      6.00 o
   5  -6   1       72.15       74.12      3.08 o
   6  -6   1        2.98        3.08      2.15 o
   7  -6   1       12.92        7.88      1.84 o
  -8  -5   1       88.17       70.73      4.36 o
  -7  -5   1      197.74      201.63      4.43 o
  -6  -5   1       95.70       98.09      2.96 o
  -5  -5   1      307.59      311.65     12.27 o
  -4  -5   1      224.50      227.99      4.60 o
  -3  -5   1      268.78       46.61     79.13 o
  -2  -5   1      302.67      290.57      6.34 o
  -1  -5   1      115.60      115.03      2.99 o
   0  -5   1      280.52      265.65      4.44 o
   1  -5   1      671.89      652.55     11.68 o
   2  -5   1       11.44       12.91      0.86 o
   3  -5   1     1070.54     1119.26     19.90 o
   4  -5   1      168.40      167.17      7.57 o
   5  -5   1      247.52      250.14     10.34 o
   6  -5   1       38.93       33.63      2.06 o
   7  -5   1      179.74      184.41      5.65 o
   8  -5   1      107.25      104.21      8.51 o
  -8  -4   1        8.66        5.55      1.20 o
  -7  -4   1       49.53       46.72      3.36 o
  -6  -4   1       38.62       37.49      2.90 o
  -5  -4   1      462.92      460.48     11.51 o
  -4  -4   1       75.52       82.14      1.34 o
  -3  -4   1      116.26      131.57      3.28 o
  -2  -4   1      867.73      857.00     14.15 o
  -1  -4   1      510.64      520.33      9.75 o
   0  -4   1      785.18      807.78      9.30 o
   1  -4   1      333.98      354.57      7.04 o
   2  -4   1      127.97      127.26      5.22 o
   3  -4   1      382.65      368.84     12.30 o
   4  -4   1      537.68      571.43     12.72 o
   5  -4   1      268.65      273.53      7.05 o
   6  -4   1      493.50      481.50      7.72 o
   7  -4   1       50.32       52.72      3.77 o
   8  -4   1      172.88      158.17      3.98 o
  -9  -3   1       20.80       16.44      1.78 o
  -8  -3   1       60.05       51.22      4.67 o
  -7  -3   1      128.74      131.71      3.37 o
  -6  -3   1      256.05      248.14      5.73 o
  -5  -3   1       84.32       80.14      1.35 o
  -4  -3   1       65.58       64.52      1.80 o
  -3  -3   1     1061.89      991.28     13.14 o
  -2  -3   1      634.62      617.71      8.34 o
  -1  -3   1      424.87      385.95      5.54 o
   0  -3   1     1586.88     1481.55     30.08 o
   1  -3   1       94.82       87.77      2.03 o
   2  -3   1       31.93       41.96      1.51 o
   3  -3   1      149.85      160.69      3.04 o
   4  -3   1      492.93      479.70     13.53 o
   5  -3   1       33.11       24.38      1.09 o
   6  -3   1       20.96       19.06      1.19 o
   7  -3   1      428.01      434.99      6.50 o
   8  -3   1       42.58       40.77      1.77 o
   9  -3   1       71.01       51.93     14.25 o
  -9  -2   1      134.29      128.09      3.51 o
  -8  -2   1      258.81      245.63     18.03 o
  -7  -2   1      137.23      135.55      2.85 o
  -6  -2   1      656.13      655.94      6.94 o
  -5  -2   1       55.17       59.47      1.01 o
  -4  -2   1       16.60       14.83      0.93 o
  -3  -2   1      324.67      317.20      2.96 o
  -2  -2   1      633.62      617.14      8.09 o
   0  -2   1     3207.24     2920.13     60.78 o
   1  -2   1     1989.11      930.82    694.23 o
   2  -2   1     1268.98     1259.83     14.71 o
   3  -2   1      916.61      953.96     10.52 o
   4  -2   1      331.26      336.70      5.98 o
   5  -2   1      313.88      330.46      6.08 o
   6  -2   1       65.95       57.84      1.26 o
   7  -2   1       87.90       81.94      3.29 o
   8  -2   1        6.45       10.81      1.16 o
   9  -2   1      189.45      173.45     17.68 o
  -9  -1   1      137.10      133.01      8.92 o
  -8  -1   1       12.81       13.51      3.34 o
  -7  -1   1      582.43      572.45      6.85 o
  -6  -1   1      430.64      430.75      4.27 o
  -5  -1   1      456.80      469.57      4.07 o
  -4  -1   1      687.62      710.54      6.92 o
  -3  -1   1     1082.33     1098.94     11.38 o
  -2  -1   1      329.93      325.99      6.72 o
   0  -1   1      439.97      324.00     35.12 o
   1  -1   1      454.41      363.69      6.98 o
   2  -1   1     1655.15     1679.34     46.61 o
   3  -1   1      559.79      528.73      5.91 o
   4  -1   1      998.52     1029.08     10.22 o
   5  -1   1      127.14      123.87      2.90 o
   6  -1   1       44.98       48.68      1.52 o
   7  -1   1      575.13      589.63      8.08 o
   8  -1   1      154.09      154.88      6.25 o
   9  -1   1       57.19       50.39      2.29 o
  -9   0   1       36.33       29.42      3.27 o
  -8   0   1        3.62        5.77      1.46 o
  -7   0   1       90.31       97.69      1.85 o
  -6   0   1      213.51      224.71      4.51 o
  -5   0   1     2134.39     2209.48     26.83 o
  -4   0   1      122.42      113.47      2.89 o
  -3   0   1     1222.76     1290.41     20.12 o
  -2   0   1      288.77      315.13      4.66 o
  -1   0   1       43.98       44.16      6.18 o
   1   0   1      447.68      423.44      7.76 o
   2   0   1        0.90        0.49      0.32 o
   3   0   1     1538.73     1448.02     21.67 o
   4   0   1      144.78      153.51      2.88 o
   5   0   1     1255.81     1291.25      9.86 o
   6   0   1       35.94       37.12      1.16 o
   7   0   1        5.23        5.55      0.98 o
   8   0   1       43.75       41.41      2.07 o
   9   0   1       76.54       66.51      3.26 o
  -9   1   1      134.89      132.30      8.66 o
  -8   1   1       11.81       13.43      1.50 o
  -7   1   1      580.07      601.25      6.83 o
  -6   1   1      429.88      429.34     12.28 o
  -5   1   1      469.80      485.31      8.58 o
  -4   1   1      672.13      692.17     14.00 o
  -3   1   1     1101.98     1088.45     17.06 o
  -2   1   1      339.94      341.66      4.94 o
  -1   1   1     2215.77     1988.84     25.83 o
   0   1   1      434.12      398.31      5.98 o
   1   1   1      471.39      382.64      4.86 o
   2   1   1     1639.82     1641.63     23.18 o
   3   1   1      564.86      560.21      7.73 o
   4   1   1     1012.11     1055.49     24.15 o
   5   1   1      123.97      111.47      3.60 o
   6   1   1       43.73       47.45      1.49 o
   7   1   1      581.64      598.87      6.62 o
   8   1   1      148.46      157.50      4.04 o
   9   1   1       53.97       53.08      6.72 o
  -9   2   1      133.85      131.93      2.52 o
  -8   2   1      266.86      287.94      4.54 o
  -7   2   1      138.32      139.74      1.91 o
  -6   2   1      664.75      691.53     16.59 o
  -5   2   1       55.87       56.32      2.80 o
  -4   2   1       16.33        3.06      3.41 o
  -3   2   1      318.99      320.48      6.74 o
  -2   2   1      627.46      624.70      6.57 o
   1   2   1     2004.53     2047.90     40.89 o
   2   2   1     1256.12     1241.04     33.94 o
   3   2   1      916.48      983.63     17.52 o
   4   2   1      333.82      346.02      9.37 o
   5   2   1      311.13      352.40      4.47 o
   6   2   1       67.59       68.55      2.27 o
   7   2   1       92.07       90.32      2.97 o
   8   2   1        7.39        4.64      1.11 o
   9   2   1      193.35      194.58     10.72 o
  -9   3   1       19.93       18.24      1.59 o
  -8   3   1       60.35       54.13      3.58 o
  -7   3   1      124.52      133.13      4.12 o
  -6   3   1      249.52      255.80      7.46 o
  -5   3   1       79.03       72.39      2.77 o
  -4   3   1       58.89       57.26      2.24 o
  -3   3   1     1063.78     1004.74     20.19 o
  -2   3   1      629.55      596.13      9.93 o
  -1   3   1      427.22      382.25      7.70 o
   0   3   1     1569.44     1494.10     35.53 o
   1   3   1       94.64       89.17      2.62 o
   2   3   1       32.33       41.78      1.13 o
   3   3   1      152.94      164.11      5.95 o
   4   3   1      486.80      493.80     13.25 o
   5   3   1       38.25       36.50      0.95 o
   6   3   1       22.10       17.28      0.90 o
   7   3   1      431.80      446.24      8.36 o
   8   3   1       40.75       33.28      1.41 o
   9   3   1       73.42       66.49      3.74 o
  -8   4   1        8.26        8.91      3.83 o
  -7   4   1       45.61       46.84      2.74 o
  -6   4   1       37.17       41.70      2.27 o
  -5   4   1      462.17      469.96     20.69 o
  -4   4   1       69.98       71.48      5.30 o
  -3   4   1      120.02      127.44      6.81 o
  -2   4   1      865.93      844.53     35.22 o
  -1   4   1      498.09      523.55     16.98 o
   0   4   1      782.02      871.77     22.83 o
   1   4   1      328.73      359.16     11.75 o
   2   4   1      121.88      116.35      8.27 o
   3   4   1      375.61      361.26      9.86 o
   4   4   1      534.62      568.44      8.67 o
   5   4   1      271.80      285.00      6.01 o
   6   4   1      487.91      519.95      8.68 o
   7   4   1       50.53       48.97      3.23 o
   8   4   1      171.89      166.42      5.61 o
  -8   5   1       86.10       80.60      5.77 o
  -7   5   1      197.10      211.34      7.10 o
  -6   5   1      100.29      104.62      5.17 o
  -5   5   1      302.12      307.29      8.94 o
  -4   5   1      227.85      236.88      5.96 o
  -3   5   1      275.12      290.30     13.33 o
  -2   5   1      297.74      303.74     11.86 o
  -1   5   1      116.79      119.26      5.72 o
   0   5   1      272.88      269.24      9.81 o
   1   5   1      682.26      676.32     47.12 o
   2   5   1       10.90       11.62      1.30 o
   3   5   1     1068.27     1114.54     34.93 o
   4   5   1      173.58      169.25      8.64 o
   5   5   1      253.31      274.96      7.50 o
   6   5   1       38.17       35.27      3.02 o
   7   5   1      186.42      187.54      4.65 o
   8   5   1      107.43      111.95      4.30 o
  -7   6   1       59.72       52.04      2.90 o
  -6   6   1      200.56      217.10      5.65 o
  -5   6   1      139.89      144.13      5.60 o
  -4   6   1      143.02      139.95      5.12 o
  -3   6   1       11.20       11.93      1.55 o
  -2   6   1       78.59       71.01     10.73 o
  -1   6   1      350.79      332.98     10.60 o
   0   6   1      246.97      228.69     12.76 o
   1   6   1       70.73       64.40      2.31 o
   2   6   1      514.18      510.71     12.01 o
   3   6   1       22.74       23.06      1.81 o
   4   6   1      212.20      225.69      3.99 o
   5   6   1       71.11       74.85      2.09 o
   6   6   1        2.22       -0.63      1.53 o
   7   6   1       11.76       13.93      2.11 o
  -6   7   1      207.09      208.50      4.91 o
  -5   7   1       85.83       83.43      5.14 o
  -4   7   1       78.49       80.10      4.55 o
  -3   7   1      462.48      492.47      8.38 o
  -2   7   1      120.68      117.84      4.57 o
  -1   7   1      567.99      597.24     11.65 o
   0   7   1       27.60       27.58      3.62 o
   1   7   1      108.65      108.64      6.84 o
   2   7   1       63.43       54.37      2.65 o
   3   7   1       20.75       22.98      1.48 o
   4   7   1      206.32      205.96      4.38 o
   5   7   1      191.92      179.28      3.84 o
   6   7   1        2.90        4.16      3.19 o
  -5   8   1       36.27       36.09      2.81 o
  -4   8   1       86.32       80.58      2.67 o
  -3   8   1        2.69        1.15      2.37 o
  -2   8   1      240.18      245.29      8.08 o
  -1   8   1      122.50      121.98      2.64 o
   0   8   1      208.96      209.38      5.19 o
   1   8   1      175.03      175.79      4.00 o
   2   8   1       46.15       46.01      6.52 o
   3   8   1       47.52       44.04      2.22 o
   4   8   1       61.26       56.61      3.32 o
   5   8   1       50.28       47.99      2.54 o
  -3   9   1        7.02        6.88      1.83 o
  -2   9   1      100.02       99.41      3.37 o
  -1   9   1        6.52        3.06      1.60 o
   0   9   1      119.33      128.53      4.42 o
   1   9   1      116.92      107.71      4.15 o
   2   9   1       15.56       19.91      3.11 o
   3   9   1      171.54      166.65      7.10 o
  -3  -9   2      128.33      127.31      7.92 o
  -2  -9   2      152.70      164.90      6.53 o
  -1  -9   2      148.01      164.39      7.63 o
   0  -9   2       94.15       94.99     11.53 o
   1  -9   2       41.83       50.25      2.75 o
   2  -9   2       35.48       38.20      2.52 o
   3  -9   2        5.07        0.25      2.22 o
  -5  -8   2       26.10       25.34      2.09 o
  -4  -8   2       51.57       55.51      1.99 o
  -3  -8   2       30.44       34.95      2.68 o
  -2  -8   2       28.54       25.05      2.59 o
  -1  -8   2      128.59      140.51      4.66 o
   0  -8   2       74.67       77.21      6.33 o
   1  -8   2      277.50      315.19      9.15 o
   2  -8   2       32.21       32.84      2.72 o
   3  -8   2      144.25      137.91      7.92 o
   4  -8   2       81.04       78.03      3.28 o
   5  -8   2       39.47       36.99      1.92 o
  -6  -7   2      136.44      144.77      3.93 o
  -5  -7   2      249.83      255.90      5.82 o
  -4  -7   2       64.70       66.45      3.57 o
  -3  -7   2      102.64      106.86      4.65 o
  -2  -7   2        0.93        1.08      1.54 o
  -1  -7   2      104.79       96.13      6.22 o
   0  -7   2       14.51       13.94      0.88 o
   1  -7   2      328.87      314.54     10.67 o
   2  -7   2      272.98      274.90      4.55 o
   3  -7   2      274.15      285.86      5.43 o
   4  -7   2       74.68       75.28      2.07 o
   5  -7   2       72.01       75.96      2.45 o
   6  -7   2        9.45        9.80      1.52 o
  -7  -6   2       17.81       18.35      1.84 o
  -6  -6   2      235.15      254.55      4.72 o
  -5  -6   2      134.10      128.12      6.80 o
  -4  -6   2       95.61      102.37      4.05 o
  -3  -6   2      549.45      584.79     11.19 o
  -2  -6   2      495.73      151.65    108.35 o
  -1  -6   2      522.85      512.23     17.38 o
   0  -6   2      641.59      595.44     20.50 o
   1  -6   2      182.98      181.14      4.73 o
   2  -6   2      264.51      256.24      4.99 o
   3  -6   2      184.05      179.56      5.22 o
   4  -6   2      181.53      179.26      4.07 o
   5  -6   2      263.28      279.52      6.13 o
   6  -6   2       88.91       81.93      2.77 o
   7  -6   2      245.07      256.92      6.75 o
  -8  -5   2        9.47        5.67      2.31 o
  -7  -5   2       28.81       25.31      1.62 o
  -6  -5   2        6.57        7.79      1.11 o
  -5  -5   2       65.28       64.68      2.57 o
  -4  -5   2      231.79      229.01      2.86 o
  -3  -5   2      805.78      817.96      8.45 o
  -2  -5   2      476.20      457.34     13.45 o
  -1  -5   2      176.24      169.51      4.00 o
   0  -5   2      239.52      242.87      5.51 o
   1  -5   2        9.33        7.58      1.41 o
   2  -5   2       73.82       78.51      3.46 o
   3  -5   2      417.46      436.47      6.80 o
   4  -5   2      123.63      108.48      4.72 o
   5  -5   2       52.14       52.39      5.24 o
   6  -5   2      147.91      153.46      4.28 o
   7  -5   2      120.17      112.53      3.81 o
  -9  -4   2       84.74       80.79     20.22 o
  -8  -4   2       72.53       69.30     12.19 o
  -7  -4   2       87.25       91.55      1.80 o
  -6  -4   2      480.21      491.35     12.46 o
  -5  -4   2        1.79        1.56      0.96 o
  -4  -4   2       86.51       93.61      1.24 o
  -3  -4   2       30.65       34.53      1.23 o
  -2  -4   2      579.72      594.71     19.08 o
  -1  -4   2      387.74      364.50      4.91 o
   0  -4   2      335.71      331.48      4.82 o
   1  -4   2     1143.21     1107.23     16.65 o
   2  -4   2      443.79      441.04     15.51 o
   3  -4   2      428.19      425.12     16.91 o
   4  -4   2      409.08      429.32      6.55 o
   5  -4   2       83.96       83.35      1.98 o
   6  -4   2       20.56       22.67      2.20 o
   7  -4   2       21.40       19.50      1.68 o
   8  -4   2        3.24        2.13      1.64 o
  -9  -3   2       78.11       67.54      7.23 o
  -8  -3   2      408.12      391.39     18.03 o
  -7  -3   2      290.93      279.17      4.71 o
  -6  -3   2      712.32      696.30     10.40 o
  -5  -3   2      248.81      244.16      2.25 o
  -4  -3   2       66.33       61.24      2.06 o
  -3  -3   2     1213.20     1232.15     16.91 o
  -2  -3   2       41.48       36.62      0.76 o
  -1  -3   2     1369.39     1370.43     13.60 o
   0  -3   2      522.22      527.93      7.48 o
   1  -3   2      691.02      704.03      8.99 o
   2  -3   2     2521.71     2511.43     40.59 o
   3  -3   2      212.69      183.06      3.96 o
   4  -3   2      416.21      444.34     11.16 o
   5  -3   2      192.06      183.05      5.52 o
   6  -3   2       59.16       62.08      1.44 o
   7  -3   2       70.49       72.33      4.81 o
   8  -3   2       40.20       37.36      2.43 o
  -9  -2   2       15.31       14.31      1.71 o
  -8  -2   2       87.14       85.10      2.30 o
  -7  -2   2       46.87       44.77      1.16 o
  -6  -2   2       33.94       37.84      2.20 o
  -5  -2   2      133.84      135.67      1.58 o
  -4  -2   2       87.37       92.55      1.33 o
  -3  -2   2      230.07      221.56      3.28 o
  -2  -2   2     1446.98     1408.36     17.05 o
  -1  -2   2      348.11      318.30      3.95 o
   0  -2   2     1608.45     1531.62     49.80 o
   1  -2   2       57.49       61.54      1.25 o
   2  -2   2      421.60      456.82      4.75 o
   3  -2   2       10.43        8.98      0.99 o
   4  -2   2      110.56      118.16      3.35 o
   5  -2   2      205.38      213.51      6.53 o
   6  -2   2      157.56      155.57      4.71 o
   7  -2   2      152.17      143.26      6.42 o
   8  -2   2      211.34      213.46      5.23 o
   9  -2   2        4.44        4.30      1.46 o
  -9  -1   2       37.08       38.53      2.00 o
  -8  -1   2      134.67      124.40      2.99 o
  -7  -1   2      105.53      106.52      2.36 o
  -6  -1   2      445.53      457.73      3.86 o
  -5  -1   2      102.03      100.87      2.61 o
  -4  -1   2     1039.95     1011.95     14.01 o
  -3  -1   2     2031.69     2044.88     24.36 o
   0  -1   2      807.62      690.11     12.06 o
   1  -1   2      848.78      804.31     30.49 o
   2  -1   2     1189.32     1145.59     24.92 o
   3  -1   2      153.60      148.56      3.73 o
   4  -1   2      178.28      159.67      8.75 o
   5  -1   2      180.05      183.68      4.14 o
   6  -1   2      271.62      273.42      9.55 o
   7  -1   2      615.71      628.09     16.58 o
   8  -1   2      158.77      146.84      6.91 o
   9  -1   2      166.23      140.63     10.02 o
  -9   0   2       34.28       37.72      1.93 o
  -8   0   2      191.95      201.71      3.19 o
  -7   0   2        3.73        2.10      1.12 o
  -6   0   2      554.17      552.02     11.91 o
  -5   0   2      175.97      183.43      3.59 o
  -4   0   2        1.58        0.45      0.46 o
  -3   0   2     1269.38     1278.12     15.56 o
  -2   0   2       91.00       82.30      1.48 o
  -1   0   2      472.90      488.38      9.85 o
   0   0   2       30.70       39.10      1.52 o
   1   0   2     1818.37     1515.77     35.39 o
   2   0   2     1233.78     1164.59     13.52 o
   3   0   2       32.62       22.87      0.98 o
   4   0   2     1465.78     1489.51     12.51 o
   5   0   2       24.20       22.33      0.89 o
   6   0   2       35.63       37.33      1.22 o
   7   0   2        1.57        2.28      1.27 o
   8   0   2       62.55       58.34      2.78 o
   9   0   2      120.24      114.06     12.57 o
  -9   1   2       41.70       39.88      2.66 o
  -8   1   2      137.64      139.65      2.29 o
  -7   1   2       97.40      102.16      2.43 o
  -6   1   2      446.08      443.71     12.81 o
  -5   1   2       91.38       91.43      2.31 o
  -4   1   2     1034.22     1047.46     24.31 o
  -3   1   2     2062.24     2185.08     45.25 o
   0   1   2      829.95      705.93     22.89 o
   1   1   2      849.40      829.67     21.45 o
   2   1   2     1208.11     1205.31     12.35 o
   3   1   2      148.27      142.75      2.25 o
   4   1   2      171.88      177.99      4.15 o
   5   1   2      190.43      186.14      7.23 o
   6   1   2      275.13      276.06      4.31 o
   7   1   2      616.30      618.31      6.83 o
   8   1   2      163.01      153.16      6.38 o
   9   1   2      163.93      161.49      8.28 o
  -9   2   2       14.73       13.25      1.76 o
  -8   2   2       84.93       83.59      4.74 o
  -7   2   2       47.48       44.72      3.65 o
  -6   2   2       32.30       27.62      4.40 o
  -5   2   2      135.50       75.10     22.29 o
  -4   2   2       83.72       90.10      2.84 o
  -3   2   2      246.04      239.97      3.26 o
  -2   2   2     1426.88     1379.01     24.89 o
  -1   2   2      356.65      334.74      5.89 o
   0   2   2     1632.61     1670.82     29.87 o
   1   2   2       57.30       64.38      1.46 o
   2   2   2      423.93      469.18      7.66 o
   3   2   2       10.75       10.37      0.51 o
   4   2   2      107.28      114.03      4.44 o
   5   2   2      202.68      211.84      4.26 o
   6   2   2      152.98      158.04      2.76 o
   7   2   2      143.61      142.70      2.58 o
   8   2   2      208.91      221.11      5.75 o
   9   2   2        4.35        2.35      2.81 o
  -9   3   2       80.82       72.27      2.42 o
  -8   3   2      404.62      407.75     11.05 o
  -7   3   2      289.09      307.57      7.85 o
  -6   3   2      715.01      767.42     22.40 o
  -5   3   2      242.89      236.79      8.24 o
  -4   3   2       66.29       58.57      2.25 o
  -3   3   2     1212.08     1231.15     26.20 o
  -2   3   2       42.81       37.82      1.18 o
  -1   3   2     1361.24     1386.84     16.45 o
   0   3   2      551.83      543.38     15.13 o
   1   3   2      689.98      688.04     12.26 o
   2   3   2     2541.45     2504.41    212.74 o
   3   3   2      215.53      190.33      6.86 o
   4   3   2      427.98      473.90     17.71 o
   5   3   2      189.72      187.35      5.34 o
   6   3   2       64.35       71.09      2.51 o
   7   3   2       71.99       74.14      2.79 o
   8   3   2       41.17       33.80      2.17 o
  -9   4   2       84.24       82.11      4.27 o
  -8   4   2       72.74       78.52      3.94 o
  -7   4   2       81.81       91.37      4.91 o
  -6   4   2      489.78      555.36     15.93 o
  -5   4   2        1.63        2.13      0.81 o
  -4   4   2       90.74       86.21      6.44 o
  -3   4   2       33.53       30.34      1.94 o
  -2   4   2      585.23      611.39     21.36 o
  -1   4   2      389.47      389.34     19.03 o
   0   4   2      339.63      346.85      9.31 o
   1   4   2     1161.68     1129.70     39.71 o
   2   4   2      442.87      450.34      8.62 o
   3   4   2      426.91      452.06      8.24 o
   4   4   2      418.17      460.08     15.91 o
   5   4   2       83.01       79.25      3.93 o
   6   4   2       20.11       22.28      2.58 o
   7   4   2       20.95       24.71      1.34 o
   8   4   2        3.82        4.39      3.45 o
  -8   5   2        8.80        8.33      1.66 o
  -7   5   2       28.33       32.58      3.91 o
  -6   5   2        7.43        8.70      1.65 o
  -5   5   2       67.11       69.34      3.03 o
  -4   5   2      243.45      263.48      4.67 o
  -3   5   2      799.91      770.95     41.53 o
  -2   5   2      481.26      465.39     15.14 o
  -1   5   2      163.88      167.08      8.87 o
   0   5   2      231.79      244.13     12.31 o
   1   5   2        7.54        4.10      1.42 o
   2   5   2       68.94       67.27      2.14 o
   3   5   2      405.79      435.70     12.93 o
   4   5   2      132.48      122.92      2.77 o
   5   5   2       48.74       47.16      2.67 o
   6   5   2      150.10      166.96      3.56 o
   7   5   2      125.75      139.41      9.85 o
  -7   6   2       17.35       16.04      2.31 o
  -6   6   2      235.28      265.10      6.11 o
  -5   6   2      137.09      133.03      2.81 o
  -4   6   2       98.13      100.68      6.00 o
  -3   6   2      548.11      575.04     12.95 o
  -2   6   2      512.91      526.88     12.41 o
  -1   6   2      521.13      519.39     30.52 o
   0   6   2      659.42      686.94     31.50 o
   1   6   2      174.90      173.85      3.93 o
   2   6   2      263.93      268.87      6.62 o
   3   6   2      178.08      180.40      3.27 o
   4   6   2      179.55      190.20      8.14 o
   5   6   2      261.11      278.65      7.46 o
   6   6   2       85.68       81.69     10.95 o
   7   6   2      245.03      260.31     22.48 o
  -6   7   2      133.27      132.78      4.79 o
  -5   7   2      244.66      246.54      5.27 o
  -4   7   2       64.92       60.82      3.28 o
  -3   7   2      102.92      101.57      3.03 o
  -2   7   2        0.78        3.59      1.14 o
  -1   7   2      105.31      109.86      3.04 o
   0   7   2       18.49       18.20      1.78 o
   1   7   2      325.88      325.15     14.94 o
   2   7   2      271.33      281.09      5.36 o
   3   7   2      266.36      277.48      5.52 o
   4   7   2       74.30       64.40      2.25 o
   5   7   2       72.40       70.35      2.58 o
   6   7   2        8.97       10.93      6.69 o
  -5   8   2       26.73       23.44      1.75 o
  -4   8   2       49.93       49.75      4.87 o
  -3   8   2       29.59       29.36      2.38 o
  -2   8   2       29.78       24.97      4.01 o
  -1   8   2      126.34      115.61      2.95 o
   0   8   2       78.21       71.53      2.58 o
   1   8   2      277.15      280.26     12.11 o
   2   8   2       31.00       29.57      2.01 o
   3   8   2      142.03      137.48      5.81 o
   4   8   2       78.67       67.65      5.95 o
   5   8   2       39.85       36.92      3.53 o
  -3   9   2      125.73      113.85      3.66 o
  -2   9   2      147.03      156.22      4.43 o
  -1   9   2      144.29      145.76      4.49 o
   0   9   2       94.08       98.74      6.50 o
   1   9   2       41.08       38.80      2.37 o
   2   9   2       36.37       35.89      2.22 o
   3   9   2        5.08        2.80      4.03 o
  -3  -9   3       96.91       98.04      6.90 o
  -2  -9   3        3.40       -3.89      3.89 o
  -1  -9   3       30.03       25.53      2.36 o
   0  -9   3       80.53       90.55      3.51 o
   1  -9   3       25.40       21.51      2.24 o
   2  -9   3      119.32      130.12      6.54 o
   3  -9   3        5.05        6.53      2.85 o
  -5  -8   3        6.50        4.47      1.80 o
  -4  -8   3       68.19       73.19      3.16 o
  -3  -8   3      180.03      192.32      5.91 o
  -2  -8   3       43.53       41.84      2.36 o
  -1  -8   3      171.87      179.78      3.82 o
   0  -8   3      182.64      196.38      5.05 o
   1  -8   3      124.32      119.50      8.64 o
   2  -8   3       43.68       44.49      2.65 o
   3  -8   3      110.62      112.99      5.71 o
   4  -8   3       75.52       62.99      3.25 o
  -7  -7   3       38.65       43.35      2.48 o
  -6  -7   3       23.74       19.17      1.80 o
  -5  -7   3       52.41       54.85      2.83 o
  -4  -7   3      270.65      292.22      7.12 o
  -3  -7   3       14.71       13.48      1.22 o
  -2  -7   3      485.41      508.07      9.94 o
  -1  -7   3       58.28       63.72      2.57 o
   0  -7   3      199.98      193.77     10.47 o
   1  -7   3      148.59      149.67      6.47 o
   2  -7   3       18.69       17.39      1.21 o
   3  -7   3       47.76       44.52      2.09 o
   4  -7   3       60.51       66.52      4.22 o
   5  -7   3        4.81       -0.18      2.68 o
   6  -7   3      214.79      219.16      7.65 o
  -7  -6   3      202.50      196.03      6.51 o
  -6  -6   3       11.91        9.67      2.22 o
  -5  -6   3      345.76      375.66      6.63 o
  -4  -6   3      173.53      172.31      3.29 o
  -3  -6   3      109.91       67.13     18.62 o
  -2  -6   3      127.97      118.21      3.08 o
  -1  -6   3      326.40      324.10      6.05 o
   0  -6   3      184.95      132.97     18.99 o
   1  -6   3      580.51      560.32     12.38 o
   2  -6   3      139.93      139.79      4.24 o
   3  -6   3      516.46      504.16     15.83 o
   4  -6   3      123.15      128.04      2.52 o
   5  -6   3      251.45      264.23      7.21 o
   6  -6   3      151.88      150.33      7.45 o
   7  -6   3       13.86       14.69      2.40 o
  -8  -5   3      277.62      251.79     24.78 o
  -7  -5   3      122.24      114.69      5.29 o
  -6  -5   3      183.29      181.18      8.10 o
  -5  -5   3      240.61      244.68      5.79 o
  -4  -5   3       40.68       45.38      2.02 o
  -3  -5   3      503.57      513.95     13.08 o
  -2  -5   3       31.04       28.02      1.21 o
  -1  -5   3      285.35      287.77      6.44 o
   0  -5   3       99.12       90.56      2.86 o
   1  -5   3      231.92      224.83      4.94 o
   2  -5   3      461.92      467.19      7.25 o
   3  -5   3      116.08      118.61      3.28 o
   4  -5   3      146.41      141.87      6.26 o
   5  -5   3      199.43      220.65      4.17 o
   6  -5   3       28.92       25.91      2.69 o
   7  -5   3      114.51      104.49      3.50 o
  -9  -4   3       72.77       59.42      9.01 o
  -8  -4   3      113.82      103.97      8.67 o
  -7  -4   3        3.05        3.80      1.45 o
  -6  -4   3       82.57       88.46      2.53 o
  -5  -4   3       83.48       84.74      1.73 o
  -4  -4   3      199.69      201.30      3.68 o
  -3  -4   3      309.59      304.09      4.62 o
  -2  -4   3      169.50      172.66      4.72 o
  -1  -4   3     1732.20     1723.64     28.38 o
   0  -4   3      351.04      324.94      7.22 o
   1  -4   3      893.88      869.02     25.48 o
   2  -4   3      153.58      142.38      2.18 o
   3  -4   3       22.60       23.75      1.37 o
   4  -4   3       85.64       84.16      4.82 o
   5  -4   3      345.55      350.72      4.61 o
   6  -4   3       56.10       53.15      1.86 o
   7  -4   3      304.26      303.30      7.17 o
   8  -4   3       33.62       37.19      5.13 o
  -9  -3   3       71.89       63.19      2.64 o
  -8  -3   3       24.80       33.16      5.34 o
  -7  -3   3       24.09       22.03      1.23 o
  -6  -3   3      114.29      115.29      2.94 o
  -5  -3   3      174.10      178.00      2.69 o
  -4  -3   3     1067.57     1090.20     15.29 o
  -3  -3   3     1121.95     1177.61     22.34 o
  -2  -3   3      962.76      896.31     11.06 o
  -1  -3   3      371.62      397.95      5.71 o
   0  -3   3      745.69      775.33     16.12 o
   1  -3   3      804.91      807.04     12.72 o
   2  -3   3      837.76      843.09     11.37 o
   3  -3   3      115.05      123.03      3.36 o
   4  -3   3      352.72      351.80      8.40 o
   5  -3   3      293.19      297.21      4.65 o
   6  -3   3      150.23      161.91      4.91 o
   7  -3   3       52.14       61.72      3.38 o
   8  -3   3      175.93      153.84      4.56 o
  -9  -2   3      111.26      115.11      4.71 o
  -8  -2   3       63.74       56.40      2.26 o
  -7  -2   3      255.39      262.40      3.22 o
  -6  -2   3      575.35      596.44      6.77 o
  -5  -2   3      361.13      341.24      4.27 o
  -4  -2   3     1736.02     1775.44     28.80 o
  -3  -2   3      119.54      105.86      2.68 o
  -2  -2   3     2121.72     2106.32     36.86 o
  -1  -2   3     1323.76     1281.93     19.80 o
   0  -2   3      731.71      682.33     14.38 o
   1  -2   3     2887.43     2913.29     35.43 o
   2  -2   3      358.29      342.42      6.67 o
   3  -2   3      892.32      855.24     17.57 o
   4  -2   3      831.96      857.43     29.57 o
   5  -2   3      642.21      646.85     14.22 o
   6  -2   3      118.37      124.54      6.08 o
   7  -2   3       27.06       24.05      1.59 o
   8  -2   3       14.41       12.40      1.13 o
  -9  -1   3      188.10      182.05      8.78 o
  -8  -1   3      364.30      368.69      6.99 o
  -7  -1   3      509.20      509.09      6.50 o
  -6  -1   3      424.85      431.30      9.58 o
  -5  -1   3        2.50        2.65      0.73 o
  -4  -1   3      634.73      626.62     11.30 o
  -3  -1   3      325.42      311.62      3.63 o
  -2  -1   3     2519.76     2555.31     52.09 o
  -1  -1   3     1119.52     1115.29     27.88 o
   0  -1   3      479.32      475.48     10.78 o
   1  -1   3     3047.80     3037.13     42.30 o
   2  -1   3     1263.32     1241.12     14.63 o
   3  -1   3      572.04      610.38     14.47 o
   4  -1   3      193.85      186.48      5.01 o
   5  -1   3      299.66      256.95     13.80 o
   6  -1   3      301.39      301.36     10.81 o
   7  -1   3      217.58      211.82      9.45 o
   8  -1   3      123.25      115.70      5.04 o
   9  -1   3       35.27       26.86      5.70 o
  -9   0   3      172.66      159.58     15.73 o
  -8   0   3     1003.78      996.74     14.56 o
  -7   0   3        2.97        2.84      0.86 o
  -6   0   3     1311.54     1252.69     42.09 o
  -5   0   3       34.06       33.62      0.63 o
  -4   0   3      177.15      193.00      3.65 o
  -3   0   3       12.89       18.10      2.00 o
  -2   0   3      745.47      800.47     15.09 o
  -1   0   3      327.87      239.56      6.68 o
   1   0   3       18.73       24.59      0.98 o
   2   0   3      641.04      623.41     11.77 o
   3   0   3       57.34       59.44      1.41 o
   4   0   3        5.58        5.41      0.44 o
   5   0   3      151.71      152.18      5.20 o
   6   0   3      561.09      548.45     14.66 o
   7   0   3       27.98       28.43      2.22 o
   8   0   3        0.15        0.07      2.00 o
   9   0   3      113.25      119.97      4.94 o
  -9   1   3      184.03      189.27      3.53 o
  -8   1   3      368.39      390.25      8.98 o
  -7   1   3      497.50      508.23     16.43 o
  -6   1   3      431.97      441.91     13.61 o
  -5   1   3        1.34       -0.27      0.30 o
  -4   1   3      630.55      650.70     15.68 o
  -3   1   3      315.28      298.97      3.92 o
  -2   1   3     2513.15     2473.09     54.81 o
  -1   1   3     1120.27     1072.52     25.90 o
   0   1   3      471.80      465.76      8.27 o
   2   1   3     1274.32     1252.02     23.51 o
   3   1   3      561.72      608.38      6.96 o
   4   1   3      200.60      199.18      2.64 o
   5   1   3      288.23      274.72     13.02 o
   6   1   3      299.72      288.44      3.35 o
   7   1   3      217.73      217.23      7.16 o
   8   1   3      123.80      124.35      2.98 o
   9   1   3       38.04       27.28      2.61 o
  -9   2   3      114.03      108.29      2.35 o
  -8   2   3       61.13       58.29      3.22 o
  -7   2   3      267.36      286.10      7.52 o
  -6   2   3      581.02      506.62     73.86 o
  -5   2   3      373.71      360.40      9.10 o
  -4   2   3     1764.91     1962.78     53.58 o
  -3   2   3      120.94      107.41      2.25 o
  -2   2   3     2147.68     2167.40     44.94 o
  -1   2   3     1315.46     1329.79     18.47 o
   0   2   3      717.94      678.99     17.11 o
   1   2   3     2893.02     2946.90     39.38 o
   2   2   3      355.15      344.11      7.14 o
   3   2   3      884.22      886.47     23.47 o
   4   2   3      843.01      902.45     20.28 o
   5   2   3      642.49      669.68      7.09 o
   6   2   3      115.68      121.95      1.90 o
   7   2   3       25.85       23.37      1.17 o
   8   2   3       13.38       10.99      1.62 o
  -9   3   3       72.38       72.56      2.84 o
  -8   3   3       24.39       29.77      3.10 o
  -7   3   3       27.12       27.09      3.10 o
  -6   3   3      113.19      103.94     18.56 o
  -5   3   3      168.25      182.72      9.33 o
  -4   3   3     1068.65     1117.31     24.72 o
  -3   3   3     1102.47     1154.61     23.05 o
  -2   3   3      940.34      876.32     16.82 o
  -1   3   3      361.26      385.81      7.08 o
   0   3   3      721.58      706.98     19.66 o
   1   3   3      781.05      747.22     26.05 o
   2   3   3      820.99      849.76     15.45 o
   3   3   3      110.19      113.48      4.37 o
   4   3   3      341.68      335.19     12.84 o
   5   3   3      293.58      296.24      8.20 o
   6   3   3      150.57      163.05      4.81 o
   7   3   3       51.41       51.91      1.59 o
   8   3   3      179.24      162.95     19.07 o
  -9   4   3       73.12       78.28      2.86 o
  -8   4   3      116.06      136.06      6.53 o
  -7   4   3        3.04        3.28      1.61 o
  -6   4   3       84.52       96.75      5.37 o
  -5   4   3       86.30       83.44      5.77 o
  -4   4   3      201.15      185.78      9.53 o
  -3   4   3      314.70      293.49     11.79 o
  -2   4   3      172.71      172.91      8.17 o
  -1   4   3     1758.80     1820.27     46.34 o
   0   4   3      360.28      338.16     13.42 o
   1   4   3      889.68      909.75     37.62 o
   2   4   3      158.39      147.50      5.22 o
   3   4   3       21.20       21.89      0.49 o
   4   4   3       83.27       76.16      2.57 o
   5   4   3      336.83      346.63      8.10 o
   6   4   3       58.95       60.24      1.74 o
   7   4   3      292.45      305.59      9.98 o
   8   4   3       32.16       24.68      7.31 o
  -8   5   3      279.45      280.64      9.59 o
  -7   5   3      120.32      135.46      3.03 o
  -6   5   3      185.38      197.71      3.45 o
  -5   5   3      231.37      247.37     14.67 o
  -4   5   3       39.66       36.77      1.42 o
  -3   5   3      494.79      511.24     29.81 o
  -2   5   3       27.17       21.59      2.21 o
  -1   5   3      285.77      301.65     14.90 o
   0   5   3       93.21       85.09      2.55 o
   1   5   3      230.94      230.39      5.97 o
   2   5   3      462.14      486.85      8.85 o
   3   5   3      113.11      115.31      4.72 o
   4   5   3      148.56      147.35      5.45 o
   5   5   3      201.69      208.45      5.61 o
   6   5   3       31.18       32.99      2.53 o
   7   5   3      115.49      124.40      8.85 o
  -7   6   3      202.78      223.43     10.11 o
  -6   6   3       13.34       14.83      2.47 o
  -5   6   3      354.07      391.61      7.74 o
  -4   6   3      160.51      157.03      3.31 o
  -3   6   3      108.21      106.69      2.14 o
  -2   6   3      125.69      120.99      2.23 o
  -1   6   3      328.47      337.49     10.42 o
   0   6   3      189.85      175.50     10.05 o
   1   6   3      591.19      606.06     10.16 o
   2   6   3      142.26      141.72      4.40 o
   3   6   3      536.30      561.40      8.74 o
   4   6   3      124.37      132.23      3.37 o
   5   6   3      258.18      271.12     10.03 o
   6   6   3      148.47      161.02      4.66 o
   7   6   3       15.45       15.49      3.09 o
  -7   7   3       36.47       38.44      1.95 o
  -6   7   3       24.20       25.51      1.98 o
  -5   7   3       54.18       54.84      2.77 o
  -4   7   3      267.41      282.94      4.66 o
  -3   7   3       15.50       16.40      1.19 o
  -2   7   3      476.12      493.21      9.47 o
  -1   7   3       56.08       65.76      1.83 o
   0   7   3      189.40      189.19     27.30 o
   1   7   3      147.95      151.73      6.33 o
   2   7   3       17.47       16.85      1.58 o
   3   7   3       45.44       42.52      3.79 o
   4   7   3       59.52       60.89      2.27 o
   5   7   3        4.80        0.72      1.70 o
   6   7   3      211.08      202.60      5.91 o
  -5   8   3        5.98        5.14      3.01 o
  -4   8   3       68.85       69.53      4.43 o
  -3   8   3      178.41      176.89      6.48 o
  -2   8   3       45.13       42.31      2.51 o
  -1   8   3      181.56      185.65      4.45 o
   0   8   3      180.34      189.53      8.60 o
   1   8   3      127.24      129.61      6.29 o
   2   8   3       42.82       40.83      3.05 o
   3   8   3      116.38      114.55      3.83 o
   4   8   3       75.22       61.15      6.75 o
  -3   9   3       97.23       88.81      9.07 o
  -2   9   3        3.18        6.90      4.78 o
  -1   9   3       30.30       28.01      4.76 o
   0   9   3       77.85       72.37      2.76 o
   1   9   3       23.85       19.48      2.30 o
   2   9   3      117.20      115.86      4.42 o
   3   9   3        5.59        4.69      2.10 o
  -3  -9   4        1.36        3.27      2.48 o
  -2  -9   4       74.49       78.65     13.18 o
  -1  -9   4        8.46        8.15      2.04 o
   0  -9   4      173.10      193.67      9.29 o
   1  -9   4       11.80       11.10      2.22 o
   2  -9   4       30.53       32.73      2.78 o
  -5  -8   4       72.54       78.15      6.28 o
  -4  -8   4       15.61       15.47      3.96 o
  -3  -8   4       43.79       44.87      2.87 o
  -2  -8   4       83.36       89.83      3.32 o
  -1  -8   4      178.96      190.63      9.49 o
   0  -8   4       14.39       14.19      2.19 o
   1  -8   4      272.58      263.99     17.85 o
   2  -8   4       19.96       19.51      2.59 o
   3  -8   4      183.74      170.19      3.74 o
   4  -8   4        2.73        2.51      3.33 o
  -6  -7   4      120.53      119.79      3.56 o
  -5  -7   4        5.68        6.42      1.27 o
  -4  -7   4      434.38      460.41     12.67 o
  -3  -7   4      151.03      148.20      7.56 o
  -2  -7   4       81.75       76.64      3.87 o
  -1  -7   4      346.22      364.31     16.61 o
   0  -7   4       27.05       24.13      1.34 o
   1  -7   4      194.90      184.79      6.30 o
   2  -7   4        4.19        6.95      1.43 o
   3  -7   4      126.45      119.73      3.64 o
   4  -7   4      121.99      139.70      2.86 o
   5  -7   4       47.92       47.06      2.61 o
  -7  -6   4       40.56       36.14      4.71 o
  -6  -6   4       72.81       82.40      2.55 o
  -5  -6   4       56.70       61.25      2.85 o
  -4  -6   4       13.22       14.52      1.59 o
  -3  -6   4       42.71       41.57      1.54 o
  -2  -6   4       15.98       14.92      1.24 o
  -1  -6   4      655.63      658.09     23.44 o
   0  -6   4      155.14      159.27      6.05 o
   1  -6   4      440.05      449.44      9.93 o
   2  -6   4      385.00      384.62      5.92 o
   3  -6   4      121.83      127.24      3.99 o
   4  -6   4      193.50      196.45      3.77 o
   5  -6   4      144.35      145.02      2.95 o
   6  -6   4       24.92       22.27      1.73 o
  -8  -5   4      190.45      160.16     15.96 o
  -7  -5   4        6.49        8.55      1.18 o
  -6  -5   4       55.26       52.60      2.06 o
  -5  -5   4        0.54       -0.69      1.03 o
  -4  -5   4      114.15      109.12      2.34 o
  -3  -5   4      204.21      205.89      9.74 o
  -2  -5   4      202.68      198.82      4.75 o
  -1  -5   4       59.19       59.78      2.28 o
   0  -5   4      358.90      347.28     11.23 o
   1  -5   4      448.45      456.52     13.42 o
   2  -5   4      100.02       96.52      4.27 o
   3  -5   4      154.41      159.19      3.62 o
   4  -5   4      137.90      130.47      4.59 o
   5  -5   4       11.41        8.82      1.28 o
   6  -5   4        5.95        4.29      2.01 o
   7  -5   4        9.08        8.52      3.07 o
  -9  -4   4       81.30       73.36      8.03 o
  -8  -4   4       15.38       11.39      1.51 o
  -7  -4   4      209.57      209.34      3.28 o
  -6  -4   4       31.04       34.85      1.03 o
  -5  -4   4     1336.80     1330.89     17.16 o
  -4  -4   4       38.83       46.21      1.63 o
  -3  -4   4      348.84      301.35      9.11 o
  -2  -4   4      647.39      660.93     14.69 o
  -1  -4   4      438.78      418.25     10.89 o
   0  -4   4       79.97       71.12      2.58 o
   1  -4   4      293.50      306.96      7.14 o
   2  -4   4        7.01        7.60      0.72 o
   3  -4   4      251.16      241.89      5.87 o
   4  -4   4       22.68       23.95      2.06 o
   5  -4   4      246.34      270.75      5.06 o
   6  -4   4       29.22       30.09      1.53 o
   7  -4   4       22.16       19.85      1.89 o
  -9  -3   4        2.81        2.49      3.11 o
  -8  -3   4      101.32       96.23      4.84 o
  -7  -3   4      237.94      232.12      3.22 o
  -6  -3   4       96.85       91.53      1.46 o
  -5  -3   4       36.64       34.78      1.88 o
  -4  -3   4      903.81      927.12     13.02 o
  -3  -3   4      385.39      351.95      6.38 o
  -2  -3   4      745.92      766.94     11.50 o
  -1  -3   4      335.18      310.84      5.97 o
   0  -3   4     1015.38      963.29     12.98 o
   1  -3   4        9.46        7.96      0.60 o
   2  -3   4      243.87      232.84      3.58 o
   3  -3   4      149.45      163.19      4.00 o
   4  -3   4      769.75      782.01     21.10 o
   5  -3   4       98.14       98.27      2.17 o
   6  -3   4      763.59      824.49     10.19 o
   7  -3   4      184.87      198.92      4.81 o
   8  -3   4      101.38       98.06      4.15 o
  -9  -2   4      478.16      486.81      8.36 o
  -8  -2   4       29.77       25.80      1.94 o
  -7  -2   4      233.10      231.42      3.45 o
  -6  -2   4      243.22      238.32      3.01 o
  -5  -2   4       60.71       66.10      1.66 o
  -4  -2   4      382.90      378.94      5.21 o
  -3  -2   4      459.97      489.44      6.65 o
  -2  -2   4      246.34      227.72      4.89 o
  -1  -2   4     2604.02     2392.00     65.28 o
   0  -2   4     1563.79     1430.00     51.83 o
   1  -2   4     1995.48     1904.61     56.58 o
   2  -2   4       43.01       55.26      1.93 o
   3  -2   4      260.00      259.68      2.46 o
   4  -2   4       53.11       52.76      1.85 o
   5  -2   4       14.31        4.23      3.95 o
   6  -2   4      189.80      187.19      4.19 o
   7  -2   4        6.10        4.76      1.18 o
   8  -2   4       27.74       22.83      3.64 o
  -9  -1   4       32.75       31.89      2.18 o
  -8  -1   4       51.61       58.35      4.21 o
  -7  -1   4       93.10       77.58      5.81 o
  -6  -1   4      454.01      454.61     11.17 o
  -5  -1   4       42.12       46.96      1.75 o
  -4  -1   4     1445.09     1452.30     35.19 o
  -3  -1   4     1126.38     1113.21     23.75 o
  -2  -1   4      610.22      631.76     11.62 o
  -1  -1   4      552.45      588.68      9.47 o
   0  -1   4     1908.15     1788.03     49.45 o
   1  -1   4      254.03      252.00      4.86 o
   2  -1   4      968.66      917.62     17.97 o
   3  -1   4      211.74      206.22      6.12 o
   4  -1   4      177.84      168.28      4.66 o
   5  -1   4       15.71       13.18      1.17 o
   6  -1   4      145.55      140.35      2.67 o
   7  -1   4      217.12      200.96      6.79 o
   8  -1   4      249.32      221.76     13.09 o
 -10   0   4       58.29       54.13      2.13 o
  -9   0   4       22.16       21.68      2.01 o
  -8   0   4       34.06       39.48      1.79 o
  -7   0   4      165.15      160.26      4.52 o
  -6   0   4      176.40      174.38      3.02 o
  -5   0   4     2243.70     2305.83     78.13 o
  -4   0   4       41.47       43.63      1.92 o
  -3   0   4     1556.33     1496.20     29.97 o
  -2   0   4      602.67      579.58     10.31 o
  -1   0   4     1453.40     1358.95     48.99 o
   0   0   4     1185.42     1079.50     23.08 o
   1   0   4      125.86      143.94      2.40 o
   2   0   4       51.61       40.46      1.22 o
   3   0   4     1216.69     1229.80     13.11 o
   4   0   4        2.75        1.40      0.39 o
   5   0   4     1580.59     1604.80     33.72 o
   6   0   4       22.44       21.09      1.09 o
   7   0   4      117.56      122.13      3.44 o
   8   0   4        0.60        1.55      1.41 o
  -9   1   4       32.99       34.31      2.42 o
  -8   1   4       48.89       51.12      3.72 o
  -7   1   4       99.25       92.85     11.62 o
  -6   1   4      438.52      441.35     10.50 o
  -5   1   4       44.48       50.83      2.13 o
  -4   1   4     1438.51     1433.13     37.68 o
  -3   1   4     1106.34     1111.87     23.12 o
  -2   1   4      605.35      603.48     11.36 o
  -1   1   4      557.94      593.43      8.72 o
   0   1   4     1899.01     1686.67     42.52 o
   1   1   4      249.06      252.32      5.18 o
   2   1   4      968.00      940.71     16.33 o
   3   1   4      215.59      210.13      2.70 o
   4   1   4      180.50      171.74      2.46 o
   5   1   4       15.66       13.57      0.76 o
   6   1   4      153.43      144.10      4.66 o
   7   1   4      221.76      211.17      6.55 o
   8   1   4      253.12      257.63      8.62 o
  -9   2   4      471.88      489.32     10.46 o
  -8   2   4       30.97       30.87      1.46 o
  -7   2   4      230.76      244.19     13.07 o
  -6   2   4      243.39      240.74      5.45 o
  -5   2   4       61.50       65.60      2.29 o
  -4   2   4      388.08      398.27      9.13 o
  -3   2   4      463.85      483.96     10.49 o
  -2   2   4      262.11      250.93      5.68 o
  -1   2   4     2602.71     2560.18     32.02 o
   0   2   4     1564.34     1473.34     22.98 o
   1   2   4     1993.85     1837.84     45.50 o
   2   2   4       39.06       52.51      1.43 o
   3   2   4      259.66      258.44      5.80 o
   4   2   4       51.02       55.47      2.25 o
   5   2   4       15.40       13.70      1.27 o
   6   2   4      191.02      193.40      4.49 o
   7   2   4        4.58        5.51      1.56 o
   8   2   4       27.88       24.35      2.86 o
  -9   3   4        2.72        3.95      1.45 o
  -8   3   4       99.29      112.61      3.42 o
  -7   3   4      235.10      248.06      8.43 o
  -6   3   4       88.52       83.76      5.32 o
  -5   3   4       38.31       36.22      2.86 o
  -4   3   4      885.56      893.57     19.17 o
  -3   3   4      380.65      356.49      9.69 o
  -2   3   4      737.42      729.69     20.62 o
  -1   3   4      333.94      317.66      7.55 o
   0   3   4     1002.87      959.24     45.92 o
   1   3   4        8.61        7.41      0.38 o
   2   3   4      242.12      237.83      7.78 o
   3   3   4      153.12      165.11      4.93 o
   4   3   4      764.63      790.40     11.31 o
   5   3   4       98.56       96.57      1.78 o
   6   3   4      766.38      827.52     12.49 o
   7   3   4      184.01      200.09      7.57 o
   8   3   4      104.72      100.58      7.60 o
  -9   4   4       81.92       76.52      2.38 o
  -8   4   4       15.50       14.92      1.91 o
  -7   4   4      211.17      235.38      4.09 o
  -6   4   4       27.69       28.30      1.88 o
  -5   4   4     1335.28     1280.44     56.12 o
  -4   4   4       41.18       44.09      1.99 o
  -3   4   4      336.65      292.02     13.49 o
  -2   4   4      665.40      651.86     31.75 o
  -1   4   4      441.25      432.17     21.33 o
   0   4   4       78.52       70.26      4.42 o
   1   4   4      297.19      316.39     12.21 o
   2   4   4        4.96        4.64      0.47 o
   3   4   4      257.79      246.68      9.35 o
   4   4   4       20.86       22.25      1.41 o
   5   4   4      246.39      262.31      7.06 o
   6   4   4       30.92       28.51      2.48 o
   7   4   4       18.46       11.90      2.49 o
  -8   5   4      190.32      210.30      6.44 o
  -7   5   4        5.37        5.12      1.67 o
  -6   5   4       54.82       47.56      1.73 o
  -5   5   4        0.78        3.05      1.00 o
  -4   5   4      115.76      110.75      6.05 o
  -3   5   4      204.05      222.73      4.19 o
  -2   5   4      193.24      207.58      3.53 o
  -1   5   4       64.29       80.43     11.99 o
   0   5   4      341.85      334.89     11.94 o
   1   5   4      447.90      279.45    115.77 o
   2   5   4      102.34      103.60      2.55 o
   3   5   4      149.98      157.55      5.40 o
   4   5   4      132.86      123.96      5.75 o
   5   5   4       11.52        9.71      1.71 o
   6   5   4        5.83        2.69      2.51 o
   7   5   4        9.29        4.51      2.63 o
  -7   6   4       37.38       36.54      2.05 o
  -6   6   4       75.56       74.27      3.54 o
  -5   6   4       56.28       56.80      3.62 o
  -4   6   4       13.82       13.89      1.44 o
  -3   6   4       42.34       47.15      1.36 o
  -2   6   4       19.34       19.57      2.66 o
  -1   6   4      658.86      665.51     14.32 o
   0   6   4      155.59      159.32     10.35 o
   1   6   4      432.02      448.37     10.66 o
   2   6   4      391.17      403.90      6.94 o
   3   6   4      120.97      120.27      5.19 o
   4   6   4      196.75      214.01      7.03 o
   5   6   4      143.67      150.33      6.33 o
   6   6   4       26.80       23.49      7.60 o
  -6   7   4      124.56      119.83      2.98 o
  -5   7   4        5.29        5.91      1.38 o
  -4   7   4      447.78      478.79      8.78 o
  -3   7   4      155.80      146.68      2.95 o
  -2   7   4       88.42       80.82      2.66 o
  -1   7   4      351.65      367.44      7.06 o
   0   7   4       25.19       26.27      2.59 o
   1   7   4      190.25      186.07      6.80 o
   2   7   4        3.20        5.27      1.02 o
   3   7   4      121.73      121.40      3.13 o
   4   7   4      114.30      115.88      4.87 o
   5   7   4       48.46       41.45      4.47 o
  -5   8   4       70.41       72.05      9.23 o
  -4   8   4       14.87       14.72      2.13 o
  -3   8   4       39.23       36.13      2.01 o
  -2   8   4       85.01       83.76      7.24 o
  -1   8   4      180.51      179.42     10.51 o
   0   8   4       13.76       14.27      4.63 o
   1   8   4      273.98      267.12     12.87 o
   2   8   4       21.41       27.66      9.05 o
   3   8   4      186.46      170.66     10.55 o
   4   8   4        2.19        1.18      2.02 o
  -3   9   4        1.09        1.16      4.42 o
  -2   9   4       75.47       71.61      2.50 o
  -1   9   4        9.02        5.92      2.31 o
   0   9   4      166.11      170.14     15.99 o
   1   9   4       12.27       13.84      5.56 o
   2   9   4       28.07       21.47      4.28 o
  -3  -9   5       42.62       38.45     13.03 o
  -2  -9   5      322.05      367.05     14.86 o
  -1  -9   5       90.16      104.93      4.83 o
   0  -9   5       53.64       48.76      4.86 o
   1  -9   5       94.37       97.57      7.78 o
  -5  -8   5       53.76       45.55      4.19 o
  -4  -8   5       43.79       39.15      2.69 o
  -3  -8   5       46.26       37.69      2.49 o
  -2  -8   5       36.93       36.54      2.18 o
  -1  -8   5      169.48      180.11      4.94 o
   0  -8   5       45.85       44.24      2.36 o
   1  -8   5      402.60      387.17     19.92 o
   2  -8   5        4.69        4.79      1.32 o
   3  -8   5      398.51      385.47     15.67 o
   4  -8   5       66.01       54.51      4.26 o
  -6  -7   5       56.83       58.44      2.82 o
  -5  -7   5       71.42       85.83      4.41 o
  -4  -7   5       17.40       18.77      1.59 o
  -3  -7   5       27.72       25.40      2.12 o
  -2  -7   5      134.82      147.98      7.10 o
  -1  -7   5       93.48       85.37      3.84 o
   0  -7   5       26.11       22.73      2.42 o
   1  -7   5       44.77       46.24      2.44 o
   2  -7   5      212.77      216.27      4.11 o
   3  -7   5       22.49       20.22      1.48 o
   4  -7   5       76.81       81.92      2.92 o
   5  -7   5        8.64        9.74      1.65 o
  -7  -6   5       99.32      113.80      5.72 o
  -6  -6   5      309.42      315.76      5.68 o
  -5  -6   5      141.34      149.60      2.61 o
  -4  -6   5      261.10      273.51      7.21 o
  -3  -6   5      431.57      451.29      7.39 o
  -2  -6   5       12.28       10.27      0.78 o
  -1  -6   5      178.78      167.36      5.35 o
   0  -6   5      377.62      393.84     10.65 o
   1  -6   5        6.41        7.81      1.52 o
   2  -6   5       51.64       50.01      1.69 o
   3  -6   5       98.22      108.93      4.54 o
   4  -6   5      135.99      156.67      3.41 o
   5  -6   5       63.06       67.35      4.51 o
   6  -6   5       17.00       16.77      3.36 o
  -8  -5   5       20.00       18.66      2.79 o
  -7  -5   5       49.37       45.66      3.07 o
  -6  -5   5       56.12       59.91      3.49 o
  -5  -5   5      136.67      143.25      2.26 o
  -4  -5   5      398.22      388.44      5.85 o
  -3  -5   5       70.14       70.70      3.04 o
  -2  -5   5      808.36      783.05     27.20 o
  -1  -5   5      159.63      147.49      6.28 o
   0  -5   5      159.14      146.90      4.94 o
   1  -5   5      152.31      149.07      3.47 o
   2  -5   5      263.81      268.67      7.50 o
   3  -5   5      498.35      487.59      8.75 o
   4  -5   5      138.88      131.86      7.20 o
   5  -5   5      161.87      162.47      3.30 o
   6  -5   5      570.84      614.17     12.08 o
   7  -5   5       25.15       24.31      1.94 o
  -9  -4   5       96.13       80.23      7.52 o
  -8  -4   5       71.12       64.20      2.25 o
  -7  -4   5      482.12      487.46      6.34 o
  -6  -4   5      101.17      106.12      2.74 o
  -5  -4   5      202.83      205.14      5.70 o
  -4  -4   5      345.49      353.43      7.29 o
  -3  -4   5      113.96      115.38      4.45 o
  -2  -4   5      177.13      169.79      5.38 o
  -1  -4   5      339.60      331.52     10.09 o
   0  -4   5      918.94      939.60     17.90 o
   1  -4   5      427.68      431.81      7.26 o
   2  -4   5        6.16        6.11      1.15 o
   3  -4   5      883.22      911.36     13.31 o
   4  -4   5      186.15      179.78      6.24 o
   5  -4   5       64.15       72.61      3.26 o
   6  -4   5       48.21       43.14      2.28 o
   7  -4   5        1.56        2.67      1.47 o
  -9  -3   5       65.90       64.04      3.72 o
  -8  -3   5      140.49      137.12      3.05 o
  -7  -3   5       26.55       24.88      1.17 o
  -6  -3   5      198.57      192.45      4.22 o
  -5  -3   5      124.08      132.12      3.15 o
  -4  -3   5      152.51      149.23      2.26 o
  -3  -3   5      643.33      647.08      7.90 o
  -2  -3   5       78.68       70.87      2.22 o
  -1  -3   5      599.05      567.46     11.20 o
   0  -3   5      801.43      775.60     22.97 o
   1  -3   5       59.45       63.09      1.43 o
   2  -3   5     1043.87     1071.27     13.55 o
   3  -3   5      306.11      309.07      6.04 o
   4  -3   5       61.71       59.10      1.14 o
   5  -3   5      214.27      225.75      6.88 o
   6  -3   5      110.35      111.84      3.87 o
   7  -3   5       66.36       67.74      3.06 o
   8  -3   5       78.94       70.46      5.50 o
  -9  -2   5        6.22        8.17      1.89 o
  -8  -2   5       73.30       64.67      3.89 o
  -7  -2   5       67.50       49.79      8.29 o
  -6  -2   5      393.06      394.83     12.06 o
  -5  -2   5       82.35       85.08      2.05 o
  -4  -2   5      814.13      853.77     14.08 o
  -3  -2   5      374.94      367.30      7.81 o
  -2  -2   5      419.42      412.98      6.31 o
  -1  -2   5      809.99      739.20     15.98 o
   0  -2   5      432.75      414.04      8.38 o
   1  -2   5       14.85       20.68      1.07 o
   2  -2   5      175.09      181.32      5.92 o
   3  -2   5      187.45      198.74      7.17 o
   4  -2   5      482.31      470.35     13.56 o
   5  -2   5       94.64       98.67     11.48 o
   6  -2   5       95.70       98.20      2.36 o
   7  -2   5       85.69       95.91      2.57 o
   8  -2   5       21.08       22.45      1.87 o
  -9  -1   5       56.37       54.33      2.03 o
  -8  -1   5      233.46      227.23      7.97 o
  -7  -1   5      183.62      178.71      3.81 o
  -6  -1   5      214.57      202.33      7.57 o
  -5  -1   5      326.76      336.44      8.40 o
  -4  -1   5     1050.61     1071.15     31.71 o
  -3  -1   5      175.02      177.68      5.12 o
  -2  -1   5     1438.52     1439.24     46.37 o
  -1  -1   5     1083.52     1045.28     15.67 o
   0  -1   5      322.35      282.74      5.09 o
   1  -1   5      226.98      224.59      6.92 o
   2  -1   5      751.37      724.21     13.63 o
   3  -1   5      387.93      394.73      7.32 o
   4  -1   5      210.21      222.35      8.56 o
   5  -1   5       59.14       60.53      4.48 o
   6  -1   5      266.83      258.30      4.22 o
   7  -1   5       69.54       64.24      2.37 o
   8  -1   5       52.48       43.53      5.95 o
 -10   0   5      518.96      469.67     10.40 o
  -9   0   5        7.85        9.64      1.73 o
  -8   0   5      127.60      127.07      5.30 o
  -7   0   5      650.43      649.58     19.37 o
  -6   0   5        0.94        1.30      0.66 o
  -5   0   5      234.74      240.54      6.86 o
  -4   0   5      105.46      112.81      4.58 o
  -3   0   5        9.53       13.17      0.51 o
  -2   0   5      417.92      385.82      8.29 o
  -1   0   5      328.71      313.02      5.38 o
   1   0   5      570.68      534.36      9.90 o
   2   0   5       48.14       52.02      1.75 o
   3   0   5     1072.61     1038.32     20.13 o
   4   0   5      131.98      131.38      4.37 o
   5   0   5       10.21       10.65      0.67 o
   6   0   5      173.53      167.26      8.11 o
   7   0   5        1.59        2.42      1.21 o
   8   0   5       51.82       55.00      2.21 o
  -9   1   5       58.43       56.93      7.79 o
  -8   1   5      239.22      240.96      4.97 o
  -7   1   5      183.35      181.72      5.64 o
  -6   1   5      216.85      236.57     10.91 o
  -5   1   5      325.02      358.62     12.84 o
  -4   1   5     1037.17     1073.01     24.24 o
  -3   1   5      171.55      178.86      3.76 o
  -2   1   5     1413.67     1443.91     35.38 o
  -1   1   5     1078.82     1040.14     18.40 o
   0   1   5      327.93      288.98      5.55 o
   1   1   5      216.10      204.88      4.61 o
   2   1   5      753.33      722.42     16.90 o
   3   1   5      391.22      400.73     10.04 o
   4   1   5      199.04      209.31      4.30 o
   5   1   5       64.35       68.33      2.89 o
   6   1   5      258.86      244.62      8.44 o
   7   1   5       67.58       62.76      2.55 o
   8   1   5       51.83       45.99      3.41 o
  -9   2   5        6.05        8.05      1.71 o
  -8   2   5       74.00       66.80      1.89 o
  -7   2   5       65.74       64.54      1.92 o
  -6   2   5      381.93      385.06     13.89 o
  -5   2   5       85.47       88.01      2.85 o
  -4   2   5      790.03      819.95     24.61 o
  -3   2   5      390.77      382.80      9.59 o
  -2   2   5      423.50      418.53      8.82 o
  -1   2   5      813.80      756.88     20.55 o
   0   2   5      428.14      426.59      8.59 o
   1   2   5       14.74       21.27      0.73 o
   2   2   5      173.12      178.34      3.43 o
   3   2   5      186.54      204.64      4.36 o
   4   2   5      479.95      479.64      7.22 o
   5   2   5      101.22      102.15      2.65 o
   6   2   5       97.33       94.22      4.66 o
   7   2   5       85.07       87.88      2.25 o
   8   2   5       19.81       21.04      1.72 o
  -9   3   5       68.80       68.40      5.00 o
  -8   3   5      145.01      162.33      5.31 o
  -7   3   5       27.79       25.71      1.66 o
  -6   3   5      207.67      211.52     10.17 o
  -5   3   5      132.75      142.46      6.46 o
  -4   3   5      163.92      166.46      3.92 o
  -3   3   5      650.18      685.25     14.05 o
  -2   3   5       88.28       83.00      3.05 o
  -1   3   5      587.04      575.14     21.24 o
   0   3   5      829.57      835.31     39.46 o
   1   3   5       54.45       57.55      1.65 o
   2   3   5     1063.13     1032.51     28.35 o
   3   3   5      310.19      311.87      9.12 o
   4   3   5       69.19       60.37      1.71 o
   5   3   5      213.20      210.31      3.81 o
   6   3   5      115.35      114.17      3.19 o
   7   3   5       65.57       68.26      6.82 o
   8   3   5       80.05       70.63      7.06 o
  -9   4   5       94.99       86.32      3.10 o
  -8   4   5       67.72       73.03      2.45 o
  -7   4   5      487.93      515.32     14.86 o
  -6   4   5      102.85      107.93      4.42 o
  -5   4   5      199.89      206.69      6.27 o
  -4   4   5      348.29      349.52      8.20 o
  -3   4   5      109.04      115.76      2.48 o
  -2   4   5      170.35      174.18      3.71 o
  -1   4   5      336.22      345.39     10.50 o
   0   4   5      918.80     1000.23     30.26 o
   1   4   5      434.15      412.15     17.52 o
   2   4   5        5.69        4.68      0.55 o
   3   4   5      893.82      911.73     49.45 o
   4   4   5      183.69      182.12      6.76 o
   5   4   5       62.17       63.32      2.57 o
   6   4   5       48.14       44.11      9.17 o
   7   4   5        1.12       -0.65      1.93 o
  -8   5   5       18.62       17.55      1.94 o
  -7   5   5       50.62       52.72      3.83 o
  -6   5   5       52.25       63.25      4.26 o
  -5   5   5      133.92      140.64      7.40 o
  -4   5   5      413.69      409.88     13.46 o
  -3   5   5       71.52       78.96      4.16 o
  -2   5   5      820.24      823.16     17.69 o
  -1   5   5      162.86      153.32      6.29 o
   0   5   5      162.20      162.38      6.63 o
   1   5   5      154.67      132.92      7.88 o
   2   5   5      269.16      265.67     17.26 o
   3   5   5      488.81      502.20     11.19 o
   4   5   5      138.29      145.80      5.88 o
   5   5   5      159.46      163.51      4.86 o
   6   5   5      567.82      626.40     32.74 o
   7   5   5       25.79       30.39      7.15 o
  -7   6   5       95.07       99.21      5.59 o
  -6   6   5      301.05      309.69      8.64 o
  -5   6   5      137.76      141.63      5.37 o
  -4   6   5      251.39      254.46      6.75 o
  -3   6   5      419.02      447.82     11.97 o
  -2   6   5       13.26       15.83      1.18 o
  -1   6   5      176.51      175.84      3.19 o
   0   6   5      370.93      366.90      7.30 o
   1   6   5        5.45        6.89      1.11 o
   2   6   5       52.91       50.02      2.28 o
   3   6   5       96.85      106.08      6.08 o
   4   6   5      137.57      144.84      7.98 o
   5   6   5       65.56       69.63      5.04 o
   6   6   5       15.30       11.43      2.80 o
  -6   7   5       56.47       53.97      1.99 o
  -5   7   5       68.30       75.66      3.04 o
  -4   7   5       17.54       22.15      1.36 o
  -3   7   5       28.11       27.02      3.33 o
  -2   7   5      134.02      143.80      3.06 o
  -1   7   5       91.47       88.01      2.47 o
   0   7   5       25.05       23.81      3.27 o
   1   7   5       49.19       45.88      2.11 o
   2   7   5      209.58      214.48      3.82 o
   3   7   5       21.39       18.43      1.42 o
   4   7   5       72.53       75.92      4.33 o
   5   7   5        9.44        7.40      1.58 o
  -5   8   5       53.74       50.58      3.27 o
  -4   8   5       41.98       35.94      3.31 o
  -3   8   5       44.52       42.85      1.95 o
  -2   8   5       38.00       39.22      2.05 o
  -1   8   5      168.01      155.81      4.28 o
   0   8   5       49.87       53.27      3.97 o
   1   8   5      407.94      427.04      9.45 o
   2   8   5        4.87        1.83      2.06 o
   3   8   5      410.71      398.43      8.17 o
   4   8   5       65.00       53.62      2.48 o
  -3   9   5       44.73       37.49      2.52 o
  -2   9   5      316.32      321.94      8.02 o
  -1   9   5       90.34       88.70      2.83 o
   0   9   5       52.26       47.37      5.51 o
   1   9   5       94.13       87.86      4.17 o
  -2  -9   6        9.34        2.94      2.23 o
  -1  -9   6       16.29       15.78      2.32 o
   0  -9   6       29.50       29.62      3.55 o
   1  -9   6      141.89      154.09      5.19 o
  -5  -8   6       59.99       67.79      4.35 o
  -4  -8   6       54.77       56.37      2.30 o
  -3  -8   6        7.05        6.88      1.89 o
  -2  -8   6      104.52      107.02      3.40 o
  -1  -8   6        2.03        3.95      1.54 o
   0  -8   6      107.54      106.05      6.70 o
   1  -8   6       12.62       12.01      1.45 o
   2  -8   6       84.42       79.60      5.11 o
   3  -8   6      120.66      110.78      5.48 o
  -6  -7   6       85.48       90.25      8.52 o
  -5  -7   6       50.57       50.07      5.46 o
  -4  -7   6      120.12      120.68      4.95 o
  -3  -7   6      404.64      418.35     16.04 o
  -2  -7   6      295.74      307.76     14.70 o
  -1  -7   6       79.12       72.30      3.16 o
   0  -7   6      378.67      385.08     15.50 o
   1  -7   6      157.20      161.86      5.67 o
   2  -7   6        0.31        1.22      2.29 o
   3  -7   6       54.19       49.62      1.93 o
   4  -7   6       63.68       66.27      6.79 o
   5  -7   6       31.43       26.01      1.93 o
  -7  -6   6      211.35      211.50      6.66 o
  -6  -6   6       57.39       59.02      3.02 o
  -5  -6   6      418.63      436.82      6.62 o
  -4  -6   6       17.26       15.87      1.38 o
  -3  -6   6      513.13      546.54     20.09 o
  -2  -6   6       47.33       45.27      2.68 o
  -1  -6   6      405.90      420.64     12.41 o
   0  -6   6       91.18       97.13      2.82 o
   1  -6   6      129.22      122.38      2.12 o
   2  -6   6      128.57      124.46      4.04 o
   3  -6   6      265.31      269.56      6.45 o
   4  -6   6       39.50       36.11      3.40 o
   5  -6   6      160.10      171.06      3.83 o
   6  -6   6       20.12       16.50      2.01 o
  -8  -5   6       29.69       25.41      4.21 o
  -7  -5   6      412.58      420.75      6.92 o
  -6  -5   6       45.39       45.85      2.48 o
  -5  -5   6      249.07      241.92     10.30 o
  -4  -5   6       61.72       66.99      2.99 o
  -3  -5   6      303.13      318.23     19.62 o
  -2  -5   6      141.70      141.50      5.77 o
  -1  -5   6       68.31       57.85      3.88 o
   0  -5   6      137.03      125.80      4.81 o
   1  -5   6      237.14      228.05      4.50 o
   2  -5   6      185.61      191.07      4.03 o
   3  -5   6      201.92      195.59      6.94 o
   4  -5   6       54.84       55.63      1.72 o
   5  -5   6      252.63      260.28      4.95 o
   6  -5   6        4.01        3.84      1.52 o
  -9  -4   6       88.74       85.33      3.65 o
  -8  -4   6       20.72       19.23      2.09 o
  -7  -4   6      250.87      233.12      5.03 o
  -6  -4   6      215.52      209.01      3.36 o
  -5  -4   6      206.33      209.96      6.68 o
  -4  -4   6      481.62      479.93     16.46 o
  -3  -4   6      256.38      264.34      8.70 o
  -2  -4   6      389.44      398.95     10.36 o
  -1  -4   6      952.85      926.52     27.96 o
   0  -4   6      372.26      366.34     15.86 o
   1  -4   6      522.79      547.29      6.75 o
   2  -4   6      316.65      331.09      4.81 o
   3  -4   6      163.09      165.30      3.60 o
   4  -4   6      415.36      424.34      6.74 o
   5  -4   6       33.27       34.43      1.39 o
   6  -4   6      130.12      129.02      2.89 o
   7  -4   6       60.32       55.89      2.26 o
  -9  -3   6       44.54       35.93      4.49 o
  -8  -3   6       38.76       39.95      2.40 o
  -7  -3   6       13.18       12.17      1.30 o
  -6  -3   6      217.80      208.87      3.36 o
  -5  -3   6       86.30       88.45      1.62 o
  -4  -3   6      557.18      550.85     13.58 o
  -3  -3   6     1299.10     1321.36     33.42 o
  -2  -3   6      369.91      358.57      5.98 o
  -1  -3   6      199.37      216.03      6.66 o
   0  -3   6      463.57      420.47     13.38 o
   1  -3   6       73.59       64.94      4.25 o
   2  -3   6      123.89      117.99      3.99 o
   3  -3   6      106.03      104.63      3.98 o
   4  -3   6      151.59      144.44      2.47 o
   5  -3   6       11.34       10.11      1.15 o
   6  -3   6      257.26      256.19      7.81 o
   7  -3   6      120.43      116.07      4.38 o
  -9  -2   6       27.97       22.74      2.06 o
  -8  -2   6      203.12      190.54      8.37 o
  -7  -2   6      574.48      593.11     17.30 o
  -6  -2   6      174.21      189.45      2.81 o
  -5  -2   6      883.27      874.29     17.76 o
  -4  -2   6      176.80      182.66      4.14 o
  -3  -2   6      364.48      372.45      6.16 o
  -2  -2   6       99.62      101.71      2.09 o
  -1  -2   6       62.37       55.69      2.28 o
   0  -2   6      726.39      706.96     29.11 o
   1  -2   6      408.31      429.62     11.79 o
   2  -2   6      912.05      923.11     10.90 o
   3  -2   6     1269.96     1275.34     54.00 o
   4  -2   6      234.88      246.52      5.34 o
   5  -2   6      591.86      615.38      6.60 o
   6  -2   6      117.54      122.31      6.36 o
   7  -2   6        0.92        5.28      1.47 o
   8  -2   6       76.57       72.41      3.63 o
  -9  -1   6       52.56       46.44      2.14 o
  -8  -1   6      159.96      167.20      7.23 o
  -7  -1   6      278.01      259.72      4.62 o
  -6  -1   6      234.48      235.81      8.99 o
  -5  -1   6       34.77       34.26      2.99 o
  -4  -1   6      198.14      191.74      6.08 o
  -3  -1   6      498.87      482.12      9.11 o
  -2  -1   6      236.49      234.34      2.48 o
  -1  -1   6      690.70      716.92     14.46 o
   0  -1   6      112.56      100.87      2.38 o
   1  -1   6        1.01        1.40      0.48 o
   2  -1   6      465.20      490.07     13.93 o
   3  -1   6       32.63       27.71      0.60 o
   4  -1   6      303.94      304.02      9.79 o
   5  -1   6       42.54       43.50      1.52 o
   6  -1   6      143.12      151.93      2.55 o
   7  -1   6      175.31      170.00      3.16 o
   8  -1   6      134.93      126.59      7.78 o
  -9   0   6       15.70       21.39      2.10 o
  -8   0   6      113.75      123.61      2.95 o
  -7   0   6        9.24        7.67      2.13 o
  -6   0   6        2.76        1.47      0.97 o
  -5   0   6       97.38      104.86      4.19 o
  -4   0   6       64.20       19.61      9.87 o
  -3   0   6      763.03      732.30     14.92 o
  -2   0   6     1038.09     1064.30     17.54 o
  -1   0   6     2043.63     1794.29     67.86 o
   0   0   6      564.25      565.13     12.39 o
   1   0   6      689.11      657.02     21.19 o
   2   0   6        3.58        8.48      0.51 o
   3   0   6      203.00      210.78      3.02 o
   4   0   6      532.41      546.93     15.73 o
   5   0   6       24.99       27.05      1.65 o
   6   0   6      656.13      679.74      7.87 o
   7   0   6      115.03      130.12      3.59 o
   8   0   6      153.29      146.67      5.28 o
  -9   1   6       51.75       52.30      4.38 o
  -8   1   6      163.41      180.14      3.09 o
  -7   1   6      275.69      287.14     14.60 o
  -6   1   6      246.68      267.21     10.30 o
  -5   1   6       36.18       37.98      1.59 o
  -4   1   6      204.88      206.38      6.99 o
  -3   1   6      511.58      508.09     12.22 o
  -2   1   6      220.39      218.92      6.16 o
  -1   1   6      677.25      666.57     15.86 o
   0   1   6      122.71      113.57      2.53 o
   1   1   6        0.12        2.06      0.63 o
   2   1   6      484.12      513.83      7.77 o
   3   1   6       31.88       25.48      0.90 o
   4   1   6      318.82      328.01      5.64 o
   5   1   6       40.29       41.99      1.52 o
   6   1   6      139.70      139.36      4.86 o
   7   1   6      177.26      170.68      5.07 o
   8   1   6      134.81      124.43      8.16 o
  -9   2   6       29.11       30.63      1.80 o
  -8   2   6      192.90      190.24      3.06 o
  -7   2   6      580.32      621.44      6.95 o
  -6   2   6      170.98      193.39      7.06 o
  -5   2   6      873.08      922.93     28.49 o
  -4   2   6      180.60      188.85      5.83 o
  -3   2   6      356.29      365.02     11.24 o
  -2   2   6      101.55       98.37      2.45 o
  -1   2   6       65.20       61.45      1.49 o
   0   2   6      741.23      743.07      9.22 o
   1   2   6      398.41      414.29     10.16 o
   2   2   6      931.25      936.57     22.87 o
   3   2   6     1248.09     1321.34     32.29 o
   4   2   6      240.32      242.82      7.11 o
   5   2   6      577.17      594.36     16.17 o
   6   2   6      116.49      113.68      4.14 o
   7   2   6        0.69        1.50      1.48 o
   8   2   6       78.38       75.20      5.39 o
  -9   3   6       47.80       46.86      2.25 o
  -8   3   6       35.68       39.93      2.52 o
  -7   3   6       14.76       13.60      1.24 o
  -6   3   6      211.34      234.97     17.80 o
  -5   3   6       93.97       98.24      4.57 o
  -4   3   6      565.28      592.57     12.82 o
  -3   3   6     1312.01     1381.97     23.68 o
  -2   3   6      370.67      367.09      7.89 o
  -1   3   6      207.35      235.13      5.09 o
   0   3   6      461.09      424.31     13.68 o
   1   3   6       71.24       47.10      4.16 o
   2   3   6      118.52      115.47      5.55 o
   3   3   6      101.18       26.41     28.35 o
   4   3   6      151.46      146.24      5.14 o
   5   3   6       10.24       12.52      2.17 o
   6   3   6      260.45      274.55     13.05 o
   7   3   6      117.65      137.88      5.35 o
  -9   4   6       89.35       85.63      2.57 o
  -8   4   6       20.44       17.42      3.08 o
  -7   4   6      251.58      268.85      8.22 o
  -6   4   6      210.97      219.01     11.63 o
  -5   4   6      206.35      210.02      8.24 o
  -4   4   6      469.66      491.57     23.51 o
  -3   4   6      257.39      264.94      4.11 o
  -2   4   6      388.54      402.18      6.51 o
  -1   4   6      940.04      934.89     31.62 o
   0   4   6      372.96      372.17     14.79 o
   1   4   6      513.32      488.21     31.40 o
   2   4   6      310.95      310.87     15.11 o
   3   4   6      162.58      167.35      9.89 o
   4   4   6      426.89      419.03     13.65 o
   5   4   6       32.90       35.70      2.19 o
   6   4   6      139.86      140.72     10.40 o
   7   4   6       59.95       55.24      3.83 o
  -8   5   6       29.98       34.11      2.48 o
  -7   5   6      415.15      451.14     12.60 o
  -6   5   6       48.57       54.01      2.87 o
  -5   5   6      253.78      244.02     11.68 o
  -4   5   6       60.55       65.21      3.55 o
  -3   5   6      313.59      333.17      7.10 o
  -2   5   6      136.31      136.20      4.83 o
  -1   5   6       65.13       59.55      1.88 o
   0   5   6      141.26      129.51     15.84 o
   1   5   6      234.36      202.31     15.85 o
   2   5   6      181.60      179.62      5.74 o
   3   5   6      195.15      198.64      6.23 o
   4   5   6       51.71       52.84      2.30 o
   5   5   6      252.61      257.70     10.83 o
   6   5   6        3.97        5.17      2.56 o
  -7   6   6      216.43      216.35      8.01 o
  -6   6   6       57.72       63.00      3.30 o
  -5   6   6      426.97      430.77     19.36 o
  -4   6   6       18.89       16.87      1.06 o
  -3   6   6      516.42      528.93     11.82 o
  -2   6   6       46.03       46.76      2.14 o
  -1   6   6      404.17      439.45      8.67 o
   0   6   6       96.15       99.41      6.28 o
   1   6   6      129.88      116.78      2.83 o
   2   6   6      126.28      126.13      3.15 o
   3   6   6      274.42      287.68      7.01 o
   4   6   6       42.27       39.02      2.69 o
   5   6   6      160.28      165.70      5.46 o
   6   6   6       20.97       22.61      4.63 o
  -6   7   6       84.62       77.25      3.80 o
  -5   7   6       52.92       54.51      3.68 o
  -4   7   6      119.69      114.31      2.13 o
  -3   7   6      408.27      430.45      7.67 o
  -2   7   6      290.76      301.33      6.55 o
  -1   7   6       76.31       75.77      5.83 o
   0   7   6      379.65      394.00     12.54 o
   1   7   6      159.68      175.53      3.96 o
   2   7   6        0.46       -0.14      3.56 o
   3   7   6       53.43       50.47      6.43 o
   4   7   6       61.82       60.02      2.64 o
   5   7   6       31.76       31.33      3.82 o
  -5   8   6       60.40       56.93      4.22 o
  -4   8   6       55.21       54.38      3.16 o
  -3   8   6        7.89        4.04      1.88 o
  -2   8   6      104.50       99.55      2.76 o
  -1   8   6        1.06        0.45      2.63 o
   0   8   6      108.98      105.34      3.52 o
   1   8   6       12.87        9.05      2.43 o
   2   8   6       81.90       73.62      2.71 o
   3   8   6      123.08      120.94      4.08 o
  -2   9   6        9.23        6.83      4.18 o
  -1   9   6       16.36       19.39      2.18 o
   0   9   6       29.57       27.90      2.04 o
   1   9   6      139.88      140.67      5.71 o
  -1  -9   7      287.58      290.06     22.46 o
  -5  -8   7       82.26       87.48      3.62 o
  -4  -8   7       74.74       80.96     10.16 o
  -3  -8   7       67.16       74.95      3.16 o
  -2  -8   7       48.85       48.35      3.08 o
  -1  -8   7       72.39       72.57      3.43 o
   0  -8   7        8.22        5.72      1.21 o
   1  -8   7       62.41       50.25      3.60 o
   2  -8   7        5.12        2.21      1.37 o
   3  -8   7       59.42       56.43      2.57 o
  -6  -7   7        3.76       -1.85      3.52 o
  -5  -7   7      163.36      169.76      4.44 o
  -4  -7   7       38.80       41.79      3.70 o
  -3  -7   7      107.55      102.19      5.54 o
  -2  -7   7       89.42       93.50      3.81 o
  -1  -7   7      149.96      141.58      6.76 o
   0  -7   7       72.55       67.91      1.89 o
   1  -7   7      167.43      159.00      4.66 o
   2  -7   7       75.86       68.53      1.90 o
   3  -7   7      179.91      178.90      6.57 o
   4  -7   7       27.18       30.21      2.53 o
  -7  -6   7       65.79       66.58      6.92 o
  -6  -6   7      193.17      195.12      7.41 o
  -5  -6   7       52.52       54.66      4.08 o
  -4  -6   7       10.79       12.09      1.69 o
  -3  -6   7      238.10      239.11      6.81 o
  -2  -6   7       81.84       79.43      1.98 o
  -1  -6   7       44.12       43.90      1.91 o
   0  -6   7      328.68      332.05     11.28 o
   1  -6   7      209.58      217.49      5.91 o
   2  -6   7      114.56      115.48      2.69 o
   3  -6   7       35.61       32.71      1.48 o
   4  -6   7       92.88       94.35      4.83 o
   5  -6   7       18.09       17.13      1.74 o
  -8  -5   7       72.88       68.01      5.54 o
  -7  -5   7       76.77       68.96      6.81 o
  -6  -5   7       95.15       94.07      3.61 o
  -5  -5   7       59.83       59.75      1.64 o
  -4  -5   7       29.15       28.47      1.47 o
  -3  -5   7      356.77      373.63     11.89 o
  -2  -5   7       61.98       56.89      1.92 o
  -1  -5   7       79.12       78.37      3.14 o
   0  -5   7      395.87      395.49      5.82 o
   1  -5   7       39.03       38.55      2.47 o
   2  -5   7      326.15      344.49      4.73 o
   3  -5   7      252.00      266.75      5.21 o
   4  -5   7       45.29       46.59      1.81 o
   5  -5   7       82.05       82.56      2.39 o
   6  -5   7       11.96        9.68      1.69 o
  -9  -4   7        7.90        5.79      2.22 o
  -8  -4   7       42.20       39.62      2.50 o
  -7  -4   7       10.21        5.55      1.37 o
  -6  -4   7      156.34      151.75      6.14 o
  -5  -4   7      432.59      419.59     11.76 o
  -4  -4   7       70.47       68.06      1.54 o
  -3  -4   7      351.48      359.48      6.47 o
  -2  -4   7      102.88      100.36      1.52 o
  -1  -4   7      120.36      112.51      4.84 o
   0  -4   7       57.15       49.82      2.43 o
   1  -4   7      355.78      378.09     13.96 o
   2  -4   7      340.39      355.55      4.99 o
   3  -4   7       95.72       90.25      3.90 o
   4  -4   7      722.79      730.29     29.04 o
   5  -4   7      316.44      327.43      5.87 o
   6  -4   7       59.51       59.97      2.21 o
  -9  -3   7      154.08      150.65      5.98 o
  -8  -3   7      151.93      142.47      4.55 o
  -7  -3   7      325.21      330.46      6.28 o
  -6  -3   7       87.08       83.95      1.93 o
  -5  -3   7      284.54      298.04     11.37 o
  -4  -3   7      111.16       95.00      2.90 o
  -3  -3   7       90.03       85.67      2.69 o
  -2  -3   7      425.50      420.84      5.34 o
  -1  -3   7      224.18      223.92      9.34 o
   0  -3   7      599.23      567.79     27.19 o
   1  -3   7      284.76      273.65     15.84 o
   2  -3   7       53.89       49.39      2.63 o
   3  -3   7       12.21       10.42      0.79 o
   4  -3   7       49.16       48.17      1.77 o
   5  -3   7       48.93       46.83      3.01 o
   6  -3   7      147.70      144.36      3.69 o
   7  -3   7      116.35      124.83      3.11 o
  -9  -2   7      117.97      110.29      3.39 o
  -8  -2   7       28.78       22.43      2.01 o
  -7  -2   7      206.89      201.17     11.56 o
  -6  -2   7       42.54       37.76      1.24 o
  -5  -2   7       29.11       28.81      1.45 o
  -4  -2   7      332.78      334.53      7.81 o
  -3  -2   7       33.77       34.86      1.78 o
  -2  -2   7     1466.36     1449.29     20.32 o
  -1  -2   7      458.85      437.71     14.47 o
   0  -2   7     1558.73     1499.16     49.54 o
   1  -2   7      875.96      875.42     23.43 o
   2  -2   7      133.77      128.24     10.58 o
   3  -2   7      561.99      578.28     11.81 o
   4  -2   7      269.09      262.24      6.04 o
   5  -2   7       40.52       43.24      1.50 o
   6  -2   7       77.33       76.53      2.07 o
   7  -2   7       17.01       16.80      1.52 o
  -9  -1   7      148.60      144.10      4.33 o
  -8  -1   7       75.56       78.80      2.38 o
  -7  -1   7        2.56        4.15      1.58 o
  -6  -1   7      133.11      133.00      5.17 o
  -5  -1   7       88.32       96.80      6.07 o
  -4  -1   7      405.63      404.58     10.23 o
  -3  -1   7     1143.39     1205.79     38.36 o
  -2  -1   7      250.44      262.05      5.70 o
  -1  -1   7      583.83      576.85     16.55 o
   0  -1   7     1476.21     1482.06     39.63 o
   1  -1   7       81.41       64.90      3.45 o
   2  -1   7      596.93      605.20     13.29 o
   3  -1   7      290.16      298.63      8.67 o
   4  -1   7      241.26      237.12      8.42 o
   5  -1   7      231.77      235.54      6.06 o
   6  -1   7       22.20       21.96      1.47 o
   7  -1   7      172.38      169.13      4.22 o
  -9   0   7       27.79       23.05      2.58 o
  -8   0   7      153.44      155.82      5.35 o
  -7   0   7        0.83        2.02      0.94 o
  -6   0   7      864.45      920.31     21.66 o
  -5   0   7      199.50      207.33      5.55 o
  -4   0   7      139.77      127.31      4.43 o
  -3   0   7      529.62      520.24     15.53 o
  -2   0   7       18.03       13.14      0.65 o
  -1   0   7       11.92       15.33      0.93 o
   0   0   7     1653.10     1709.58     35.12 o
   1   0   7      978.13      984.62     23.46 o
   2   0   7     1136.51     1134.16     15.52 o
   3   0   7        4.34        3.40      0.54 o
   4   0   7      692.17      732.97      7.19 o
   5   0   7      212.81      230.44     12.08 o
   6   0   7        3.01        1.27      1.07 o
   7   0   7      123.02      122.98      3.05 o
  -9   1   7      150.14      157.59      4.57 o
  -8   1   7       77.34       73.32      2.90 o
  -7   1   7        3.42        2.06      1.06 o
  -6   1   7      134.97      146.12      6.89 o
  -5   1   7       97.02      110.08      4.93 o
  -4   1   7      412.20      436.34     16.85 o
  -3   1   7     1151.09     1234.09     34.26 o
  -2   1   7      247.19      261.38      6.02 o
  -1   1   7      605.15      612.44     17.38 o
   0   1   7     1458.09     1507.04     38.14 o
   1   1   7       82.78       82.52      1.91 o
   2   1   7      596.29      594.38     10.68 o
   3   1   7      279.33      286.76      7.00 o
   4   1   7      249.24      254.58      5.73 o
   5   1   7      230.97      244.35      8.26 o
   6   1   7       25.24       26.80      2.02 o
   7   1   7      169.01      158.89      4.61 o
  -9   2   7      115.26      110.51      3.74 o
  -8   2   7       28.23       26.72      2.08 o
  -7   2   7      208.05      201.55      7.91 o
  -6   2   7       40.95       37.50      1.91 o
  -5   2   7       28.33       28.62      1.35 o
  -4   2   7      329.76      338.92      9.73 o
  -3   2   7       31.89       31.04      1.98 o
  -2   2   7     1471.93     1425.53     28.43 o
  -1   2   7      451.47      454.68      8.24 o
   0   2   7     1561.86     1512.88     38.26 o
   1   2   7      868.38      880.37     15.26 o
   2   2   7      132.59      131.71      2.53 o
   3   2   7      564.05      549.57      8.54 o
   4   2   7      265.89      258.17      4.29 o
   5   2   7       40.30       35.88      2.57 o
   6   2   7       76.59       72.04      1.87 o
   7   2   7       16.88       16.16      3.02 o
  -9   3   7      157.48      169.49      4.96 o
  -8   3   7      149.95      155.32      5.67 o
  -7   3   7      327.69      374.97     10.99 o
  -6   3   7       82.71       81.89      4.23 o
  -5   3   7      285.62      298.68     13.25 o
  -4   3   7      111.40      102.96      3.60 o
  -3   3   7       90.23       85.57      1.52 o
  -2   3   7      425.93      429.00     10.82 o
  -1   3   7      216.65      227.16      3.46 o
   0   3   7      617.33      630.69     17.79 o
   1   3   7      284.72      261.28      7.74 o
   2   3   7       48.99       45.66      3.42 o
   3   3   7       15.79       13.99      1.46 o
   4   3   7       53.35       54.02      1.98 o
   5   3   7       42.77       41.18      2.69 o
   6   3   7      152.86      146.49      3.81 o
   7   3   7      114.54      122.03     11.76 o
  -9   4   7        8.27       10.02      1.75 o
  -8   4   7       41.33       38.05      2.62 o
  -7   4   7        9.94       10.64      1.30 o
  -6   4   7      164.60      172.82      6.69 o
  -5   4   7      423.17      416.39     12.52 o
  -4   4   7       70.84       66.35      3.47 o
  -3   4   7      341.88      335.42      8.82 o
  -2   4   7      104.89      101.49      5.42 o
  -1   4   7      118.63      121.26      4.77 o
   0   4   7       56.42       53.07      2.12 o
   1   4   7      365.83      352.66     14.97 o
   2   4   7      339.49      342.38     17.91 o
   3   4   7       92.93       81.64      7.24 o
   4   4   7      729.53      779.94     48.37 o
   5   4   7      304.39      309.94     18.82 o
   6   4   7       59.24       65.87      8.92 o
  -8   5   7       71.06       69.51      3.32 o
  -7   5   7       73.02       74.06      3.64 o
  -6   5   7       94.66      104.08      2.34 o
  -5   5   7       58.66       52.39      3.34 o
  -4   5   7       29.59       28.67      1.46 o
  -3   5   7      362.35      376.98      6.97 o
  -2   5   7       59.29       55.54      1.94 o
  -1   5   7       81.08       85.86      1.82 o
   0   5   7      406.00      412.60      8.92 o
   1   5   7       34.65       34.61      1.28 o
   2   5   7      336.41      332.48     10.58 o
   3   5   7      244.75      278.99      7.99 o
   4   5   7       47.16       40.82      5.32 o
   5   5   7       80.68       80.59      3.66 o
   6   5   7       10.57        9.32      2.77 o
  -7   6   7       69.14       65.53      3.36 o
  -6   6   7      192.94      189.51      4.79 o
  -5   6   7       52.68       47.11      3.94 o
  -4   6   7       10.06        9.98      1.13 o
  -3   6   7      239.18      244.92      4.89 o
  -2   6   7       81.71       86.04      2.14 o
  -1   6   7       43.11       42.62      1.96 o
   0   6   7      334.99      353.27      7.39 o
   1   6   7      197.85      219.45      9.33 o
   2   6   7      115.42      113.56      6.11 o
   3   6   7       33.84       29.68      2.11 o
   4   6   7       93.32      102.91      3.58 o
   5   6   7       17.59       15.22      2.05 o
  -6   7   7        3.58        5.45      1.73 o
  -5   7   7      157.03      142.64      8.05 o
  -4   7   7       36.20       38.93      2.54 o
  -3   7   7      106.67       99.53      2.51 o
  -2   7   7       83.49       90.97      3.56 o
  -1   7   7      150.26      150.42      6.90 o
   0   7   7       74.01       71.65      2.47 o
   1   7   7      165.73      163.20      4.48 o
   2   7   7       75.69       71.27      3.68 o
   3   7   7      177.35      178.25      4.62 o
   4   7   7       26.88       20.90      2.16 o
  -5   8   7       86.15       74.95      6.32 o
  -4   8   7       72.93       69.81      2.82 o
  -3   8   7       72.16       74.29      3.05 o
  -2   8   7       52.35       54.19      3.32 o
  -1   8   7       71.45       74.82      2.22 o
   0   8   7        9.54       12.76      2.01 o
   1   8   7       60.66       65.79      4.74 o
   2   8   7        4.44        5.57      3.25 o
   3   8   7       59.17       48.76      5.27 o
  -1   9   7      286.78      285.19      8.57 o
  -4  -8   8       87.32      100.13      4.84 o
  -3  -8   8       94.59      103.74      6.51 o
  -2  -8   8       26.40       26.57      3.99 o
  -1  -8   8       32.63       30.22      1.76 o
   0  -8   8      100.33       97.34      3.86 o
   1  -8   8       19.50       16.96      1.96 o
   2  -8   8       71.91       61.14      3.96 o
  -6  -7   8       13.24        9.45      2.28 o
  -5  -7   8        8.06        8.59      1.75 o
  -4  -7   8       68.32       67.61      4.18 o
  -3  -7   8       14.78       15.12      2.49 o
  -2  -7   8      124.64      134.93      7.25 o
  -1  -7   8      301.89      301.11     12.43 o
   0  -7   8       12.30       12.74      2.52 o
   1  -7   8      374.31      407.67     16.37 o
   2  -7   8      141.15      139.97      4.88 o
   3  -7   8       70.42       68.17      5.22 o
   4  -7   8      127.67      125.32      6.11 o
  -7  -6   8        8.53        5.56      1.97 o
  -6  -6   8      116.63      122.90      3.03 o
  -5  -6   8       12.79       10.23      1.46 o
  -4  -6   8      244.79      260.93     12.40 o
  -3  -6   8       95.04       99.68      5.21 o
  -2  -6   8      156.10      169.52     11.91 o
  -1  -6   8       81.12       90.09      2.17 o
   0  -6   8      100.07       95.28      3.40 o
   1  -6   8       26.18       21.37      2.16 o
   2  -6   8      140.53      143.75      3.96 o
   3  -6   8        8.25        4.76      1.03 o
   4  -6   8      343.54      369.56      7.99 o
   5  -6   8       28.90       28.26      2.03 o
  -8  -5   8       58.15       44.84      5.68 o
  -7  -5   8       10.02        6.15      3.40 o
  -6  -5   8      116.88      102.98      5.42 o
  -5  -5   8      345.48      362.69     20.47 o
  -4  -5   8       24.75       26.04      1.32 o
  -3  -5   8      462.98      498.64     17.74 o
  -2  -5   8      187.46      173.16      5.03 o
  -1  -5   8      220.40      211.78      3.73 o
   0  -5   8      106.79      102.66      2.74 o
   1  -5   8        6.72        9.94      0.94 o
   2  -5   8      232.14      223.44      8.89 o
   3  -5   8       13.69       15.37      2.07 o
   4  -5   8        6.95        4.38      1.55 o
   5  -5   8      127.20      126.95      3.48 o
  -8  -4   8      189.78      173.95      8.24 o
  -7  -4   8       77.10       73.69      3.15 o
  -6  -4   8       72.11       73.15      3.52 o
  -5  -4   8       54.78       54.41      3.77 o
  -4  -4   8      116.19      110.77      2.20 o
  -3  -4   8      178.39      181.53      2.92 o
  -2  -4   8      163.20      157.27      2.43 o
  -1  -4   8      149.18      133.99      9.63 o
   0  -4   8      907.98      894.55     38.18 o
   1  -4   8       29.73       28.28      1.54 o
   2  -4   8      390.21      392.18      7.06 o
   3  -4   8      107.44      106.02      2.92 o
   4  -4   8      207.76      215.70      8.16 o
   5  -4   8       31.65       26.79      2.93 o
   6  -4   8       48.45       45.19      2.13 o
  -9  -3   8      294.25      276.38      8.08 o
  -8  -3   8      101.99       92.55      2.77 o
  -7  -3   8       94.92       99.71      3.65 o
  -6  -3   8      371.75      376.44     15.44 o
  -5  -3   8      417.65      425.57      8.68 o
  -4  -3   8       27.70       25.54      1.03 o
  -3  -3   8      438.21      417.23      6.44 o
  -2  -3   8      202.90      206.98      4.73 o
  -1  -3   8      463.63      439.95     27.92 o
   0  -3   8      150.77      135.99      9.51 o
   1  -3   8      532.15      500.18     33.85 o
   2  -3   8      279.48      291.36      4.61 o
   3  -3   8      248.90      254.59      4.08 o
   4  -3   8       77.11       73.66      4.85 o
   5  -3   8      151.32      158.98      3.28 o
   6  -3   8       88.31       84.06      3.65 o
  -9  -2   8        5.49        2.71      3.33 o
  -8  -2   8       16.02       10.14      1.94 o
  -7  -2   8       18.90       16.97      3.31 o
  -6  -2   8      625.41      622.80     10.60 o
  -5  -2   8       93.60       87.41      2.74 o
  -4  -2   8      669.35      679.41     18.90 o
  -3  -2   8      227.44      219.72      6.11 o
  -2  -2   8      414.29      419.77      6.76 o
  -1  -2   8       83.83      112.98      1.62 o
   0  -2   8      107.63      102.41      5.22 o
   1  -2   8      278.14      305.61      7.00 o
   2  -2   8      113.23      107.84      2.83 o
   3  -2   8       71.30       72.19      2.04 o
   4  -2   8     1055.86     1096.34     30.75 o
   5  -2   8        0.95        0.73      1.18 o
   6  -2   8      323.08      328.92      6.50 o
   7  -2   8      141.19      129.41      5.40 o
  -9  -1   8      246.61      256.26      7.75 o
  -8  -1   8       42.33       41.15      2.41 o
  -7  -1   8      178.43      204.18      8.38 o
  -6  -1   8       46.15       44.86      4.96 o
  -5  -1   8      464.16      481.58     16.97 o
  -4  -1   8       85.57       87.99      3.92 o
  -3  -1   8      795.31      807.07     19.67 o
  -2  -1   8      259.16      258.02      6.31 o
  -1  -1   8      553.69      538.95     13.82 o
   0  -1   8      101.93      101.31      1.62 o
   1  -1   8      434.73      400.03      9.49 o
   2  -1   8      185.64       88.88     26.53 o
   3  -1   8        1.52        1.09      0.61 o
   4  -1   8      129.31      130.86      4.34 o
   5  -1   8      170.82      166.71     11.63 o
   6  -1   8       27.73       28.78      2.52 o
   7  -1   8      134.18      125.59      5.15 o
  -9   0   8       12.09        5.38      2.03 o
  -8   0   8      262.70      268.12     19.30 o
  -7   0   8      375.01      387.62     18.08 o
  -6   0   8      128.25      128.96      6.29 o
  -5   0   8      155.21      176.03      9.50 o
  -4   0   8      148.17      148.37      4.96 o
  -3   0   8      297.52      333.54     12.84 o
  -2   0   8      155.49      154.83      6.77 o
  -1   0   8        1.96        0.47      0.53 o
   0   0   8      636.05      619.88     10.01 o
   1   0   8      254.52      272.64      3.94 o
   2   0   8      505.69      521.85     12.25 o
   3   0   8      202.85      207.31      6.76 o
   4   0   8       36.18       36.72      0.97 o
   5   0   8       34.38       29.86      1.05 o
   6   0   8       72.31       72.12      2.89 o
   7   0   8        2.39        0.70      1.35 o
  -9   1   8      247.89      273.47     11.90 o
  -8   1   8       41.60       48.82      2.23 o
  -7   1   8      171.12      190.94     14.79 o
  -6   1   8       45.80       44.76      3.76 o
  -5   1   8      458.50      488.51     21.72 o
  -4   1   8       87.90       84.34      3.64 o
  -3   1   8      798.89      818.42     22.13 o
  -2   1   8      261.40      250.22      3.39 o
  -1   1   8      551.80      547.36     16.04 o
   0   1   8      102.80      102.03      1.79 o
   1   1   8      426.97      410.18      3.96 o
   2   1   8      177.90      166.40      6.44 o
   3   1   8        1.78        2.87      1.37 o
   4   1   8      125.43      127.68      3.51 o
   5   1   8      177.99      192.83      7.36 o
   6   1   8       30.04       33.29      1.51 o
   7   1   8      136.27      122.23      5.63 o
  -9   2   8        5.41        4.10      1.44 o
  -8   2   8       16.88       15.89      1.42 o
  -7   2   8       21.70       22.95      1.80 o
  -6   2   8      626.56      670.62     21.95 o
  -5   2   8       96.10       95.05      8.44 o
  -4   2   8      656.20      659.91     21.75 o
  -3   2   8      233.37      222.57      4.02 o
  -2   2   8      414.59      393.18     10.49 o
  -1   2   8       85.79      113.37      1.43 o
   0   2   8      109.01      108.83      4.01 o
   1   2   8      279.70      301.75      4.08 o
   2   2   8      113.16      104.61      1.80 o
   3   2   8       74.04       72.06      1.53 o
   4   2   8     1055.60     1081.28     28.88 o
   5   2   8        0.92        0.28      0.84 o
   6   2   8      324.27      339.12      9.88 o
   7   2   8      144.06      130.04      4.28 o
  -9   3   8      294.49      307.53     12.76 o
  -8   3   8      104.09      115.49      2.97 o
  -7   3   8       93.10       99.44      3.40 o
  -6   3   8      371.49      404.39     14.24 o
  -5   3   8      418.84      428.45     14.43 o
  -4   3   8       27.19       24.38      1.06 o
  -3   3   8      431.84      425.31     14.27 o
  -2   3   8      202.69      202.60      5.16 o
  -1   3   8      441.48      460.18      9.82 o
   0   3   8      154.03      156.71      2.68 o
   1   3   8      520.09      537.88     19.72 o
   2   3   8      271.59      276.49     10.05 o
   3   3   8      242.63      246.44      7.96 o
   4   3   8       75.30       74.35      2.93 o
   5   3   8      149.68      151.09      6.90 o
   6   3   8       88.59       81.93      6.52 o
  -8   4   8      182.54      198.72      7.66 o
  -7   4   8       82.01       79.65      3.93 o
  -6   4   8       71.64       71.10      4.90 o
  -5   4   8       58.33       58.25      4.32 o
  -4   4   8      121.37      119.08      3.27 o
  -3   4   8      172.48      175.77      3.69 o
  -2   4   8      161.13      153.09      5.73 o
  -1   4   8      151.35      138.30      6.72 o
   0   4   8      891.63      953.44     22.08 o
   1   4   8       31.61       28.29      1.33 o
   2   4   8      389.38      398.13     22.69 o
   3   4   8      116.30      109.01      5.80 o
   4   4   8      208.79      199.50     12.34 o
   5   4   8       32.63       28.07      1.89 o
   6   4   8       50.07       52.80      6.16 o
  -8   5   8       57.10       46.68      3.76 o
  -7   5   8        9.32        7.80      1.62 o
  -6   5   8      117.41      115.77      6.06 o
  -5   5   8      338.66      349.35      9.51 o
  -4   5   8       23.56       23.81      1.26 o
  -3   5   8      456.99      469.75      9.35 o
  -2   5   8      180.05      173.79      2.79 o
  -1   5   8      223.73      228.36      4.10 o
   0   5   8      105.03      104.25      6.46 o
   1   5   8        8.52        8.01      1.02 o
   2   5   8      239.34      240.52      5.53 o
   3   5   8       12.46       12.74      1.84 o
   4   5   8        8.18       10.97      2.23 o
   5   5   8      132.19      140.82     12.31 o
  -7   6   8       10.06        8.86      1.70 o
  -6   6   8      118.03      123.77      2.77 o
  -5   6   8       13.62       14.68      1.17 o
  -4   6   8      242.47      252.26     10.88 o
  -3   6   8       99.26      104.80      5.91 o
  -2   6   8      158.37      172.36      7.17 o
  -1   6   8       83.80       92.40      4.66 o
   0   6   8      101.23       96.82      2.22 o
   1   6   8       25.29       26.26      2.31 o
   2   6   8      141.28      143.95      4.18 o
   3   6   8        8.54       10.00      1.47 o
   4   6   8      346.09      362.73     11.71 o
   5   6   8       28.70       25.40      8.32 o
  -6   7   8       14.34       11.75      1.54 o
  -5   7   8        7.84       11.15      1.94 o
  -4   7   8       68.04       65.49      3.97 o
  -3   7   8       16.40       19.87      3.43 o
  -2   7   8      127.43      141.24      4.77 o
  -1   7   8      303.93      317.82      6.78 o
   0   7   8       12.25       10.51      2.55 o
   1   7   8      379.34      418.91      9.34 o
   2   7   8      142.34      147.56      3.57 o
   3   7   8       69.83       62.76      3.00 o
   4   7   8      130.06      133.81      3.88 o
  -4   8   8       87.52       78.92      4.12 o
  -3   8   8       92.29       87.99      2.75 o
  -2   8   8       27.41       28.16      2.48 o
  -1   8   8       33.34       29.97      2.04 o
   0   8   8       93.74       93.75      4.05 o
   1   8   8       18.96       17.67      2.25 o
   2   8   8       66.77       62.75      2.30 o
  -4  -8   9       70.86       75.79      3.98 o
  -3  -8   9      101.57      100.23      8.02 o
  -2  -8   9      190.36      176.44     10.43 o
  -1  -8   9        4.52        3.17      1.58 o
   0  -8   9       23.20       20.52      2.25 o
   1  -8   9        5.35        4.83      1.24 o
  -6  -7   9       20.82       16.97      1.89 o
  -5  -7   9       43.45       51.92     13.24 o
  -4  -7   9      129.27      134.73      7.34 o
  -3  -7   9      318.49      355.23     25.49 o
  -2  -7   9       21.69       22.24      1.39 o
  -1  -7   9      243.68      233.52      4.57 o
   0  -7   9       40.50       36.70      2.87 o
   1  -7   9      149.49      140.54      3.03 o
   2  -7   9       14.55       13.84      1.48 o
   3  -7   9       82.44       83.78      2.66 o
  -7  -6   9        6.15        7.22      2.04 o
  -6  -6   9      172.36      183.76     12.07 o
  -5  -6   9       51.31       45.03      3.66 o
  -4  -6   9       14.41       14.62      1.16 o
  -3  -6   9       74.21       69.97      1.71 o
  -2  -6   9       46.86       49.43      1.56 o
  -1  -6   9      223.66      219.34      3.76 o
   0  -6   9        6.01        5.64      1.25 o
   1  -6   9      168.91      162.92      5.62 o
   2  -6   9      154.85      166.17      3.27 o
   3  -6   9       63.91       59.77      2.33 o
   4  -6   9       43.73       38.04      2.15 o
  -8  -5   9        2.28        7.65      2.64 o
  -7  -5   9      239.49      223.00     12.73 o
  -6  -5   9      138.27      137.54      2.84 o
  -5  -5   9      148.80      149.01     12.42 o
  -4  -5   9       42.55       42.12      2.12 o
  -3  -5   9      347.00      323.83      7.47 o
  -2  -5   9       64.24       61.22      2.24 o
  -1  -5   9      259.58      259.39      6.64 o
   0  -5   9       64.08       66.27      1.58 o
   1  -5   9      396.22      403.16      6.95 o
   2  -5   9        8.34       12.86      2.28 o
   3  -5   9      230.65      243.91      4.50 o
   4  -5   9       75.21       70.80      2.51 o
   5  -5   9       99.92       96.48      3.90 o
  -8  -4   9       55.69       42.98      2.42 o
  -7  -4   9       35.51       33.26      1.88 o
  -6  -4   9      195.14      190.70      6.29 o
  -5  -4   9       31.37       31.93      1.98 o
  -4  -4   9      518.84      500.83      8.59 o
  -3  -4   9       65.69       65.00      1.60 o
  -2  -4   9     1071.63     1059.45     17.01 o
  -1  -4   9      249.35      242.11      3.95 o
   0  -4   9      329.55      327.22      5.59 o
   1  -4   9      302.39      329.14      8.88 o
   2  -4   9      210.71      216.83      3.93 o
   3  -4   9      108.60      113.81      2.80 o
   4  -4   9       78.61       77.24      3.87 o
   5  -4   9      132.21      136.74      4.38 o
   6  -4   9      112.03      101.89      3.09 o
  -9  -3   9       90.45       80.22      5.64 o
  -8  -3   9       66.48       56.96      2.41 o
  -7  -3   9      109.90      102.77      4.28 o
  -6  -3   9      208.06      207.83     21.61 o
  -5  -3   9       37.99       29.53      3.21 o
  -4  -3   9      357.65      359.19      9.24 o
  -3  -3   9      214.05      201.58      5.98 o
  -2  -3   9      128.78      136.44      2.17 o
  -1  -3   9      228.00      227.00      3.37 o
   0  -3   9      242.09      243.21      6.85 o
   1  -3   9      199.21      200.75      3.45 o
   2  -3   9       30.99       33.33      1.50 o
   3  -3   9      337.69      345.82      9.17 o
   4  -3   9       59.07       58.08      3.41 o
   5  -3   9       11.08        7.85      1.35 o
   6  -3   9       91.82       84.88      3.78 o
  -9  -2   9       66.62       63.79      3.20 o
  -8  -2   9      144.54      138.87     10.12 o
  -7  -2   9        2.64        3.34      1.28 o
  -6  -2   9      299.80      324.88     14.71 o
  -5  -2   9      277.27      109.42     65.27 o
  -4  -2   9      172.35      172.90      5.63 o
  -3  -2   9      304.78      303.62      4.08 o
  -2  -2   9      310.61      329.53      8.17 o
  -1  -2   9      580.00      579.75      7.66 o
   0  -2   9      337.15      343.54      4.88 o
   1  -2   9      272.89      253.62      5.26 o
   2  -2   9     1241.41     1268.54     40.53 o
   3  -2   9       44.30       36.78      2.82 o
   4  -2   9      507.81      531.17     10.28 o
   5  -2   9       46.09       49.95      2.77 o
   6  -2   9       91.60       87.22      3.97 o
  -9  -1   9       59.87       54.26      4.23 o
  -8  -1   9       34.63       37.78      2.93 o
  -7  -1   9       68.67       69.98      6.22 o
  -6  -1   9       99.87       99.81      5.42 o
  -5  -1   9       60.91       69.95      5.39 o
  -4  -1   9      251.40      274.58      9.07 o
  -3  -1   9      587.72      613.32     11.46 o
  -2  -1   9      416.70      436.63      9.45 o
  -1  -1   9      400.73      424.18      6.26 o
   0  -1   9      831.25      825.93     17.55 o
   1  -1   9      272.84      266.97      7.13 o
   2  -1   9      110.53      111.05      3.27 o
   3  -1   9       45.90       44.65      2.27 o
   4  -1   9      243.87      254.02     10.75 o
   5  -1   9       22.22       20.96      2.88 o
   6  -1   9       11.40       11.06      1.36 o
   7  -1   9       62.17       49.91      4.66 o
  -9   0   9       42.68       41.73      2.32 o
  -8   0   9      240.11      241.24     17.59 o
  -7   0   9       93.12       88.91      3.54 o
  -6   0   9      241.56      238.13     12.50 o
  -5   0   9      504.87      537.15     36.04 o
  -4   0   9      344.59      363.29     13.05 o
  -3   0   9        5.67        6.44      0.49 o
  -2   0   9     1255.13     1317.92     48.92 o
  -1   0   9        1.28        2.97      0.60 o
   0   0   9      161.60      158.58      3.48 o
   1   0   9       10.88       11.91      0.70 o
   2   0   9      336.09      319.59      4.95 o
   3   0   9      372.78      396.22      8.36 o
   4   0   9      418.98      422.32      8.60 o
   5   0   9      151.35      160.87      6.05 o
   6   0   9      475.53      490.26     10.40 o
   7   0   9        6.15        4.72      1.54 o
  -9   1   9       61.66       59.75      2.89 o
  -8   1   9       33.42       36.33      1.98 o
  -7   1   9       72.52       70.71      3.95 o
  -6   1   9      100.51      101.10      4.60 o
  -5   1   9       55.35       54.67      3.25 o
  -4   1   9      259.36      279.35     15.87 o
  -3   1   9      570.81      603.66     20.10 o
  -2   1   9      414.63      437.20     14.99 o
  -1   1   9      385.88      392.12      4.75 o
   0   1   9      843.27      857.31     27.94 o
   1   1   9      259.85      267.35      6.75 o
   2   1   9      113.50      105.51      5.75 o
   3   1   9       47.43       45.73      1.21 o
   4   1   9      233.85      230.35      4.81 o
   5   1   9       22.30       23.64      1.54 o
   6   1   9        9.97       13.01      1.32 o
   7   1   9       58.74       51.59      5.99 o
  -9   2   9       67.15       63.95      2.75 o
  -8   2   9      141.80      146.54      3.92 o
  -7   2   9        2.79        2.92      1.05 o
  -6   2   9      308.83      318.00     12.84 o
  -5   2   9      275.74      281.55      6.96 o
  -4   2   9      175.86      175.08      7.66 o
  -3   2   9      304.55      325.42     18.02 o
  -2   2   9      308.45      317.34      5.89 o
  -1   2   9      584.88      580.66     12.15 o
   0   2   9      354.32      364.28     10.21 o
   1   2   9      270.00      253.70      6.91 o
   2   2   9     1285.64     1332.68     22.32 o
   3   2   9       42.90       37.00      1.38 o
   4   2   9      526.90      539.22     22.04 o
   5   2   9       45.38       43.19      1.92 o
   6   2   9       90.91       83.45      3.67 o
  -9   3   9       93.48      101.62      6.05 o
  -8   3   9       67.31       69.56      1.98 o
  -7   3   9      106.90      113.71      6.92 o
  -6   3   9      200.54      199.25      7.31 o
  -5   3   9       34.38       33.24      1.10 o
  -4   3   9      348.60      343.70     11.95 o
  -3   3   9      206.39      199.44      9.56 o
  -2   3   9      129.60      125.38      4.01 o
  -1   3   9      223.77      220.96      4.56 o
   0   3   9      239.82      246.49      6.31 o
   1   3   9      195.84      199.41      3.93 o
   2   3   9       31.69       29.16      1.28 o
   3   3   9      323.64      325.20      8.38 o
   4   3   9       60.00       57.20      3.38 o
   5   3   9        9.84        6.37      2.57 o
   6   3   9       90.50       89.69      4.17 o
  -8   4   9       53.88       51.33      2.34 o
  -7   4   9       36.74       43.45      2.82 o
  -6   4   9      193.44      199.79      8.62 o
  -5   4   9       31.72       33.21      2.05 o
  -4   4   9      536.87      549.42     23.64 o
  -3   4   9       62.75       53.67      2.53 o
  -2   4   9     1117.29     1138.79     35.98 o
  -1   4   9      248.43      243.35      7.65 o
   0   4   9      344.12      347.29      7.46 o
   1   4   9      303.68      311.90     10.08 o
   2   4   9      207.85      208.13     10.55 o
   3   4   9      108.99      111.52      3.01 o
   4   4   9       80.05       74.21      2.66 o
   5   4   9      130.87      125.67      8.17 o
   6   4   9      116.06      108.00      6.84 o
  -8   5   9        2.53        3.07      1.44 o
  -7   5   9      232.04      246.79      7.43 o
  -6   5   9      137.67      130.30      5.76 o
  -5   5   9      147.31      144.38      3.51 o
  -4   5   9       39.95       42.12      3.30 o
  -3   5   9      345.61      342.58     12.35 o
  -2   5   9       64.26       70.12      3.67 o
  -1   5   9      254.46      260.75      4.81 o
   0   5   9       63.52       74.54      4.10 o
   1   5   9      389.60      374.35     14.40 o
   2   5   9        8.84       10.32      1.46 o
   3   5   9      225.12      234.63      6.82 o
   4   5   9       72.27       78.29      7.58 o
   5   5   9       99.71       93.01      3.35 o
  -7   6   9        5.75        2.78      1.85 o
  -6   6   9      178.29      172.76      3.81 o
  -5   6   9       52.61       46.38      4.11 o
  -4   6   9       15.88       11.34      1.15 o
  -3   6   9       75.59       76.32      4.28 o
  -2   6   9       48.34       49.91      1.69 o
  -1   6   9      222.59      237.44      7.84 o
   0   6   9        4.63        3.55      1.42 o
   1   6   9      168.45      184.41     14.91 o
   2   6   9      158.61      172.00      4.47 o
   3   6   9       61.81       60.12      2.54 o
   4   6   9       46.22       41.28      3.12 o
  -6   7   9       21.33       20.11      1.59 o
  -5   7   9       43.52       37.52      2.27 o
  -4   7   9      132.05      129.79      7.77 o
  -3   7   9      311.83      312.39     10.16 o
  -2   7   9       21.69       20.20      2.17 o
  -1   7   9      240.91      250.62      6.52 o
   0   7   9       37.88       31.56      2.31 o
   1   7   9      150.52      146.06      3.15 o
   2   7   9       14.84       10.71      2.47 o
   3   7   9       82.95       80.03      2.61 o
  -4   8   9       72.56       57.68      5.07 o
  -3   8   9       98.74       87.84      6.94 o
  -2   8   9      193.12      201.67      9.31 o
  -1   8   9        4.35        3.59      2.95 o
   0   8   9       21.28       22.81      1.71 o
   1   8   9        6.04        4.78      1.91 o
  -3  -8  10       27.96       22.15      2.26 o
  -2  -8  10       86.27       80.74      7.04 o
  -1  -8  10       65.38       55.36      2.70 o
   0  -8  10       30.35       29.44      1.74 o
  -5  -7  10      131.33      135.24      6.14 o
  -4  -7  10       15.67       13.85      5.27 o
  -3  -7  10       11.10        9.42      1.52 o
  -2  -7  10       36.76       32.25      3.18 o
  -1  -7  10        1.40        2.80      1.25 o
   0  -7  10       67.49       65.62      3.23 o
   1  -7  10       15.89       14.71      1.88 o
   2  -7  10      103.66      100.17      3.71 o
  -6  -6  10       65.98       55.94      4.09 o
  -5  -6  10       35.42       34.85      4.31 o
  -4  -6  10      117.84      111.14      3.53 o
  -3  -6  10      124.84      110.47      3.04 o
  -2  -6  10      100.77      102.39      5.93 o
  -1  -6  10       37.47       38.60      2.87 o
   0  -6  10      256.38      266.13      8.21 o
   1  -6  10       63.90       62.23      2.89 o
   2  -6  10       61.97       62.88      2.07 o
   3  -6  10       84.27       83.68      2.48 o
   4  -6  10       23.86       22.41      3.41 o
  -7  -5  10       34.88       28.39      7.68 o
  -6  -5  10       58.42       51.19      3.37 o
  -5  -5  10       85.69       83.14     10.16 o
  -4  -5  10      367.31      355.61      5.48 o
  -3  -5  10       79.95       81.06      2.23 o
  -2  -5  10      522.21      503.60      7.85 o
  -1  -5  10      294.81      311.21      5.22 o
   0  -5  10      237.90      230.83      4.27 o
   1  -5  10       95.96       87.66      2.10 o
   2  -5  10      121.64      126.20      3.06 o
   3  -5  10      134.18      129.11      6.81 o
   4  -5  10       20.96       16.54      1.94 o
  -8  -4  10       81.62       68.74      2.71 o
  -7  -4  10      360.64      355.71      8.80 o
  -6  -4  10      252.76      248.55     11.70 o
  -5  -4  10       74.68       81.13      6.62 o
  -4  -4  10      590.31      570.87     12.52 o
  -3  -4  10       57.85       54.96      2.18 o
  -2  -4  10      205.88      203.43      3.93 o
  -1  -4  10      161.34      175.47      2.94 o
   0  -4  10       58.41       64.50      3.90 o
   1  -4  10      335.36      347.51      6.61 o
   2  -4  10      132.82      137.70      7.18 o
   3  -4  10      178.85      175.27      6.85 o
   4  -4  10      333.86      351.84      7.00 o
   5  -4  10        3.28        5.47      2.27 o
  -8  -3  10       47.06       43.77      2.31 o
  -7  -3  10      118.14      118.28      3.56 o
  -6  -3  10       11.33       10.28      2.17 o
  -5  -3  10      250.35      264.97      7.82 o
  -4  -3  10      110.65      104.47      1.75 o
  -3  -3  10      150.12      139.64      2.03 o
  -2  -3  10      245.39      241.46      5.84 o
  -1  -3  10      241.25      238.03      3.76 o
   0  -3  10        1.05        0.64      1.20 o
   1  -3  10      340.14      350.29      7.60 o
   2  -3  10      176.68      181.19      7.48 o
   3  -3  10      366.07      367.88     15.45 o
   4  -3  10        6.73        4.89      1.77 o
   5  -3  10      213.82      202.44      4.82 o
   6  -3  10       14.14       15.47      4.06 o
  -9  -2  10       12.74       13.83      3.56 o
  -8  -2  10      228.95      217.14      6.66 o
  -7  -2  10      118.44      111.08      3.95 o
  -6  -2  10       23.37       27.56      3.00 o
  -5  -2  10       73.51       52.84     15.09 o
  -4  -2  10      155.58      161.77      6.03 o
  -3  -2  10      137.60      130.51      3.01 o
  -2  -2  10      465.02      471.57      6.71 o
  -1  -2  10      165.44      160.69      2.85 o
   0  -2  10      268.60      267.00      7.81 o
   1  -2  10        5.45        5.71      1.08 o
   2  -2  10       30.19       20.87      1.23 o
   3  -2  10       58.59       62.26      2.55 o
   4  -2  10       48.20       44.66      2.71 o
   5  -2  10      183.49      190.42      4.73 o
   6  -2  10       25.07       27.04      2.17 o
  -9  -1  10      127.78      130.69      8.59 o
  -8  -1  10      190.34      176.32     10.47 o
  -7  -1  10       39.98       39.73      2.47 o
  -6  -1  10      194.65      209.90     16.85 o
  -5  -1  10      127.03      113.59      8.53 o
  -4  -1  10       75.10       72.94      3.25 o
  -3  -1  10       77.75       81.16      3.59 o
  -2  -1  10        6.05        5.99      0.97 o
  -1  -1  10      827.99      840.45     19.24 o
   0  -1  10      193.58      189.55      3.50 o
   1  -1  10      319.52      318.59      8.19 o
   2  -1  10      357.28      364.11      6.78 o
   3  -1  10      329.63      351.68      9.57 o
   4  -1  10      142.59      142.98      4.60 o
   5  -1  10      229.07      236.88     10.87 o
   6  -1  10       64.93       69.14      2.43 o
  -9   0  10       18.23       14.05      2.22 o
  -8   0  10       40.46       37.35      4.17 o
  -7   0  10      235.68      237.59     13.57 o
  -6   0  10      596.36      594.06     30.67 o
  -5   0  10       34.61       31.69      1.70 o
  -4   0  10     1102.79     1120.26     57.11 o
  -3   0  10       22.03       21.97      1.06 o
  -2   0  10       42.10       36.56      1.15 o
  -1   0  10       14.72       18.11      1.15 o
   0   0  10       49.58       45.02      1.91 o
   1   0  10      154.09      166.93      5.91 o
   2   0  10      159.52      158.54      3.23 o
   3   0  10      543.22      577.01     11.11 o
   4   0  10      312.37      306.57      9.06 o
   5   0  10       84.58       76.83      4.69 o
   6   0  10      113.51      106.82      3.17 o
  -9   1  10      125.73      140.12      7.96 o
  -8   1  10      189.96      204.64      8.33 o
  -7   1  10       36.13       30.18      3.03 o
  -6   1  10      187.97      198.79      7.71 o
  -5   1  10      129.05      138.22      8.44 o
  -4   1  10       70.49       68.89      3.64 o
  -3   1  10       81.00       77.39      3.05 o
  -2   1  10        4.80        4.48      0.46 o
  -1   1  10      818.81      803.99     33.18 o
   0   1  10      188.08      187.92      4.89 o
   1   1  10      311.28      320.04      7.81 o
   2   1  10      346.19      352.26      6.61 o
   3   1  10      321.98      350.05      7.97 o
   4   1  10      139.78      136.79      4.72 o
   5   1  10      229.28      236.47      5.91 o
   6   1  10       63.90       59.41      2.20 o
  -9   2  10       12.87       13.08      1.98 o
  -8   2  10      230.03      243.49      5.59 o
  -7   2  10      116.24      115.71      6.78 o
  -6   2  10       23.31       25.50      1.61 o
  -5   2  10       79.30       72.83      4.92 o
  -4   2  10      156.17      165.89      7.60 o
  -3   2  10      145.39      134.79     12.06 o
  -2   2  10      476.66      496.43     16.00 o
  -1   2  10      172.47      159.20      3.53 o
   0   2  10      261.36      262.34      6.94 o
   1   2  10        4.71        5.03      0.74 o
   2   2  10       27.24       24.25      1.30 o
   3   2  10       57.22       56.86      2.21 o
   4   2  10       50.03       42.62      2.20 o
   5   2  10      184.36      174.97      7.78 o
   6   2  10       23.29       19.51      2.61 o
  -8   3  10       50.55       54.38      5.16 o
  -7   3  10      123.34      122.87      8.00 o
  -6   3  10       13.56       15.12      1.42 o
  -5   3  10      255.83      272.12     12.63 o
  -4   3  10      113.82      108.08      4.70 o
  -3   3  10      144.96      139.54      4.63 o
  -2   3  10      241.57      230.30     17.08 o
  -1   3  10      234.49      232.24      3.96 o
   0   3  10        0.43        0.56      0.77 o
   1   3  10      342.94      341.55      8.86 o
   2   3  10      177.09      178.37      3.46 o
   3   3  10      362.23      356.38     13.58 o
   4   3  10        7.73        6.84      1.08 o
   5   3  10      210.77      200.32     14.49 o
   6   3  10       14.82       13.39      5.54 o
  -8   4  10       82.52       89.39      7.39 o
  -7   4  10      367.39      408.24     24.65 o
  -6   4  10      256.47      251.39     15.27 o
  -5   4  10       76.19       77.22      3.89 o
  -4   4  10      594.55      595.72     22.05 o
  -3   4  10       56.16       53.85      3.83 o
  -2   4  10      205.32      207.17      5.49 o
  -1   4  10      162.89      175.94      3.63 o
   0   4  10       58.30       60.91      2.68 o
   1   4  10      341.57      330.09     12.63 o
   2   4  10      138.72      145.32      4.83 o
   3   4  10      185.27      183.86      7.44 o
   4   4  10      335.00      357.17     13.01 o
   5   4  10        2.88        3.87      2.06 o
  -7   5  10       32.87       21.77      1.72 o
  -6   5  10       57.15       57.45      5.06 o
  -5   5  10       82.37       80.39      3.90 o
  -4   5  10      359.62      359.59     18.32 o
  -3   5  10       75.05       72.43      2.03 o
  -2   5  10      513.14      513.26     21.38 o
  -1   5  10      287.54      311.56      6.43 o
   0   5  10      240.68      232.87      7.72 o
   1   5  10       89.09       90.74      4.19 o
   2   5  10      125.61      128.94      3.01 o
   3   5  10      129.87      134.52      5.10 o
   4   5  10       19.32       15.15      1.76 o
  -6   6  10       65.70       66.37      6.42 o
  -5   6  10       37.21       29.06      2.14 o
  -4   6  10      116.95      120.01      2.62 o
  -3   6  10      129.55      140.72      5.70 o
  -2   6  10      103.25      104.57      4.05 o
  -1   6  10       41.02       40.90      1.66 o
   0   6  10      253.60      262.05      5.89 o
   1   6  10       66.36       62.23      2.31 o
   2   6  10       63.70       60.25      3.73 o
   3   6  10       84.59       82.30      2.42 o
   4   6  10       24.11       19.21      2.07 o
  -5   7  10      129.51      122.78      6.55 o
  -4   7  10       16.50       14.13      1.99 o
  -3   7  10       10.30        3.84      1.91 o
  -2   7  10       37.37       35.82      2.28 o
  -1   7  10        1.07        2.91      1.37 o
   0   7  10       65.65       65.92      2.86 o
   1   7  10       16.33       17.21      2.55 o
   2   7  10      100.23      101.35      3.07 o
  -3   8  10       27.85       26.52      3.32 o
  -2   8  10       89.98       86.31      3.18 o
  -1   8  10       66.85       60.31      2.77 o
   0   8  10       31.25       32.08      8.01 o
  -4  -7  11       44.73       40.73      7.84 o
  -3  -7  11       24.81       15.53      2.62 o
  -2  -7  11       47.39       44.41      2.58 o
  -1  -7  11       58.43       58.22      4.24 o
   0  -7  11       47.04       36.90      1.73 o
   1  -7  11      138.72      139.00      5.73 o
  -6  -6  11       19.88       17.66      2.66 o
  -5  -6  11      210.72      185.68     15.64 o
  -4  -6  11      135.07      126.66      7.35 o
  -3  -6  11       47.64       42.53      2.72 o
  -2  -6  11       81.68       68.01      2.30 o
  -1  -6  11       60.52       65.37      3.34 o
   0  -6  11       39.86       38.70      2.72 o
   1  -6  11       14.57       17.12      2.16 o
   2  -6  11       93.90       83.51      3.46 o
   3  -6  11      112.01      105.77      5.82 o
  -7  -5  11        5.09        5.00      2.58 o
  -6  -5  11       95.27       91.20      4.62 o
  -5  -5  11       40.41       40.56      3.03 o
  -4  -5  11       30.33       26.60      1.83 o
  -3  -5  11       34.09       39.02      1.64 o
  -2  -5  11      189.12      192.77      6.49 o
  -1  -5  11      120.70      135.71      3.41 o
   0  -5  11      124.90      136.42      2.88 o
   1  -5  11        6.96        9.00      2.61 o
   2  -5  11       72.89       67.69      2.02 o
   3  -5  11       32.83       33.52      4.38 o
   4  -5  11       38.13       37.31      2.00 o
  -8  -4  11       80.49       70.12      3.58 o
  -7  -4  11       70.10       63.44      2.62 o
  -6  -4  11      101.77      104.51     16.22 o
  -5  -4  11       62.26       56.94      3.59 o
  -4  -4  11       37.02       30.42      2.31 o
  -3  -4  11       93.18       94.96      2.82 o
  -2  -4  11       56.56       48.15      1.56 o
  -1  -4  11      202.90      224.35      5.38 o
   0  -4  11      225.86      233.57      4.89 o
   1  -4  11       42.96       51.77      2.42 o
   2  -4  11      223.48      231.95      4.82 o
   3  -4  11       23.76       25.49      2.24 o
   4  -4  11       15.21       16.47      3.24 o
   5  -4  11       14.32       17.69      2.87 o
  -8  -3  11       27.43       28.03      3.43 o
  -7  -3  11       52.80       49.10      3.37 o
  -6  -3  11       58.51       61.83      1.94 o
  -5  -3  11      185.08      189.45      9.62 o
  -4  -3  11      300.42      298.91      9.28 o
  -3  -3  11      470.93      441.78     11.25 o
  -2  -3  11      673.17      680.12     12.27 o
  -1  -3  11      115.70      113.29      2.26 o
   0  -3  11      577.40      596.22     11.10 o
   1  -3  11       32.30       38.06      1.54 o
   2  -3  11       13.03       14.48      2.77 o
   3  -3  11      140.59      145.63      5.03 o
   4  -3  11       10.78        7.15      1.92 o
   5  -3  11       12.38       15.79      4.14 o
  -9  -2  11       15.79       17.25      4.84 o
  -8  -2  11       36.24       24.23      1.89 o
  -7  -2  11      268.98      267.22     13.49 o
  -6  -2  11       83.67       81.62      4.61 o
  -5  -2  11      442.33      443.54     25.79 o
  -4  -2  11      801.81      838.08     16.48 o
  -3  -2  11       46.41       47.41      3.56 o
  -2  -2  11      837.79      896.74     16.67 o
  -1  -2  11      119.31      114.28      3.23 o
   0  -2  11       16.09        3.20      2.84 o
   1  -2  11       54.37       55.68      2.41 o
   2  -2  11       65.33       62.62      1.55 o
   3  -2  11      257.84      279.71      7.73 o
   4  -2  11       11.56       12.46      2.77 o
   5  -2  11      108.82      109.80      3.17 o
  -9  -1  11       37.57       34.88      4.75 o
  -8  -1  11      104.24      105.24      5.67 o
  -7  -1  11      132.62      137.34      2.57 o
  -6  -1  11      152.62      164.10     13.06 o
  -5  -1  11       27.37       27.52      1.47 o
  -4  -1  11      223.99      221.07      8.18 o
  -3  -1  11      128.01      126.12      3.48 o
  -2  -1  11      143.12      144.53      2.59 o
  -1  -1  11      114.40      125.63      3.46 o
   0  -1  11      758.18      740.40     10.64 o
   1  -1  11      196.80      209.08      4.63 o
   2  -1  11      575.15      605.41     10.41 o
   3  -1  11      110.09      113.71      3.78 o
   4  -1  11      288.33      294.67      5.84 o
   5  -1  11      109.69      108.52      4.32 o
   6  -1  11       55.82       45.40      2.30 o
  -9   0  11       61.94       57.31      2.87 o
  -8   0  11      146.89      149.36     10.70 o
  -7   0  11       13.24        9.71      2.58 o
  -6   0  11       30.12       24.56      2.13 o
  -5   0  11        1.01        0.63      0.72 o
  -4   0  11        1.92        2.54      0.89 o
  -3   0  11      209.96      211.62      8.15 o
  -2   0  11        0.45       -0.19      0.73 o
  -1   0  11      767.89      806.24     29.05 o
   0   0  11       11.69        7.84      0.93 o
   1   0  11      103.38       98.71      2.05 o
   2   0  11      203.70      215.21      8.75 o
   3   0  11       57.15       60.92      1.97 o
   4   0  11        0.01       -0.15      1.32 o
   5   0  11       50.22       50.48      2.97 o
   6   0  11       25.40       21.57      2.18 o
  -9   1  11       39.19       38.80      5.25 o
  -8   1  11      109.45      114.65      4.47 o
  -7   1  11      131.20      139.51      7.78 o
  -6   1  11      156.94      178.24     12.92 o
  -5   1  11       24.74       27.08      2.87 o
  -4   1  11      219.58      220.28     11.97 o
  -3   1  11      140.01      136.19      8.00 o
  -2   1  11      144.38      136.18      9.22 o
  -1   1  11      115.06      122.42      7.19 o
   0   1  11      777.60      804.21     12.76 o
   1   1  11      195.98      189.11      6.07 o
   2   1  11      577.54      593.24     13.57 o
   3   1  11      111.35      110.55      4.28 o
   4   1  11      285.72      312.49     11.45 o
   5   1  11      109.68      105.04      3.95 o
   6   1  11       54.73       52.20      6.83 o
  -9   2  11       14.58        9.50      1.98 o
  -8   2  11       35.49       29.80      5.58 o
  -7   2  11      263.72      273.79     18.03 o
  -6   2  11       84.63       93.49      8.77 o
  -5   2  11      434.13      455.97     29.56 o
  -4   2  11      803.10      859.38     53.98 o
  -3   2  11       43.34       44.25      1.15 o
  -2   2  11      835.84      909.56     44.18 o
  -1   2  11      122.43      109.13      4.95 o
   0   2  11       15.37       13.51      1.03 o
   1   2  11       50.52       49.76      1.74 o
   2   2  11       63.81       64.28      2.36 o
   3   2  11      255.88      266.20     10.22 o
   4   2  11       11.91        9.93      1.73 o
   5   2  11      103.35       98.05      6.10 o
  -8   3  11       26.44       25.05      6.36 o
  -7   3  11       48.42       47.65      4.37 o
  -6   3  11       56.63       53.88      4.35 o
  -5   3  11      183.95      193.50     11.23 o
  -4   3  11      306.54      303.52     26.04 o
  -3   3  11      464.70      468.10     25.60 o
  -2   3  11      677.27      692.91     40.59 o
  -1   3  11      110.47      102.81      3.49 o
   0   3  11      579.11      604.97     11.41 o
   1   3  11       33.31       35.19      1.16 o
   2   3  11       11.21        8.27      0.89 o
   3   3  11      140.32      132.26      4.17 o
   4   3  11       10.88       10.75      1.85 o
   5   3  11       14.18       13.59      1.86 o
  -8   4  11       78.06       87.83      3.15 o
  -7   4  11       69.23       72.35      6.59 o
  -6   4  11       98.51       92.59      9.09 o
  -5   4  11       59.85       60.45      1.68 o
  -4   4  11       35.84       30.82      2.93 o
  -3   4  11       92.72       97.69      7.63 o
  -2   4  11       55.77       46.39      1.78 o
  -1   4  11      202.00      229.24     10.66 o
   0   4  11      221.51      234.14      5.82 o
   1   4  11       39.93       43.63      2.66 o
   2   4  11      219.30      225.64      4.83 o
   3   4  11       22.18       24.48      1.84 o
   4   4  11       14.94       15.59      1.89 o
   5   4  11       13.62       13.59      2.03 o
  -7   5  11        4.75        4.08      1.32 o
  -6   5  11       99.75       96.04      5.39 o
  -5   5  11       42.80       44.39      4.75 o
  -4   5  11       33.97       31.91      3.20 o
  -3   5  11       37.00       40.40      4.29 o
  -2   5  11      183.12      186.90     11.97 o
  -1   5  11      122.59      128.01      7.55 o
   0   5  11      124.30      131.55      5.10 o
   1   5  11        7.56        9.09      1.64 o
   2   5  11       70.66       69.32      2.28 o
   3   5  11       33.10       35.69      2.31 o
   4   5  11       36.49       39.75      6.94 o
  -6   6  11       19.47       15.20      2.30 o
  -5   6  11      209.10      192.64     16.06 o
  -4   6  11      138.34      127.02      7.96 o
  -3   6  11       47.46       48.54      4.95 o
  -2   6  11       82.46       78.87      4.96 o
  -1   6  11       59.41       56.66      4.27 o
   0   6  11       42.07       39.72      3.31 o
   1   6  11       14.00       12.23      1.55 o
   2   6  11       94.60       85.43      4.22 o
   3   6  11      114.82      108.04      6.88 o
  -4   7  11       44.22       43.51      8.39 o
  -3   7  11       23.98       23.08      3.40 o
  -2   7  11       45.74       46.95      3.64 o
  -1   7  11       59.38       56.34      4.45 o
   0   7  11       48.75       38.40      2.89 o
   1   7  11      137.38      136.30      8.48 o
  -3  -7  12      150.20      129.48      9.65 o
  -2  -7  12      207.06      195.29      6.49 o
  -1  -7  12      118.02      111.08      2.58 o
   0  -7  12       51.15       44.74      1.94 o
  -5  -6  12       40.71       35.56      5.20 o
  -4  -6  12       20.41       22.17      7.08 o
  -3  -6  12      122.96      112.25      3.37 o
  -2  -6  12       24.98       23.62      1.64 o
  -1  -6  12       60.99       51.97      2.72 o
   0  -6  12        3.45        6.01      1.39 o
   1  -6  12      109.18      104.96      4.53 o
   2  -6  12       37.58       34.24      2.58 o
  -7  -5  12      104.62       89.44      2.87 o
  -6  -5  12       80.18       75.61      3.49 o
  -5  -5  12        6.58        3.78      2.59 o
  -4  -5  12       13.84       18.01      2.20 o
  -3  -5  12      131.47      110.82      3.09 o
  -2  -5  12       58.99       59.36      1.88 o
  -1  -5  12      104.04       96.74      3.55 o
   0  -5  12      301.21      311.00      5.78 o
   1  -5  12       62.48       61.78      1.85 o
   2  -5  12      137.36      140.74      3.53 o
   3  -5  12      196.65      204.73      5.29 o
  -7  -4  12        5.25       10.43      2.48 o
  -6  -4  12      156.78      155.56      5.72 o
  -5  -4  12      213.72      207.47      7.55 o
  -4  -4  12      122.61      110.96      3.23 o
  -3  -4  12      434.51      431.73      7.37 o
  -2  -4  12       89.11       83.17      3.98 o
  -1  -4  12       17.91       17.65      1.28 o
   0  -4  12       76.81       74.10      2.12 o
   1  -4  12      115.54      124.62      6.35 o
   2  -4  12       76.28       78.07      4.48 o
   3  -4  12      144.79      148.56      6.10 o
   4  -4  12      103.81      101.33      3.81 o
  -8  -3  12       73.47       68.03      3.11 o
  -7  -3  12      174.64      166.83      9.70 o
  -6  -3  12       60.86       58.28      4.32 o
  -5  -3  12      103.71      110.53      4.08 o
  -4  -3  12       98.43       98.74      4.06 o
  -3  -3  12        1.26        2.56      1.27 o
  -2  -3  12       56.81       59.63      2.42 o
  -1  -3  12       58.43       60.81      2.01 o
   0  -3  12      142.37      132.66      4.35 o
   1  -3  12       27.85       23.06      2.10 o
   2  -3  12      141.09      125.07      4.67 o
   3  -3  12       54.31       46.91      3.27 o
   4  -3  12       54.80       52.17      3.14 o
  -8  -2  12       46.11       45.88      2.90 o
  -7  -2  12      448.00      471.52     35.01 o
  -6  -2  12       69.35       66.82      3.94 o
  -5  -2  12       69.20       73.25      2.27 o
  -4  -2  12      364.35      396.77     15.89 o
  -3  -2  12      272.60      281.97      9.09 o
  -2  -2  12      155.37      160.46      6.14 o
  -1  -2  12      572.23      584.19     12.24 o
   0  -2  12       40.72       36.52      2.36 o
   1  -2  12      689.72      698.22     32.38 o
   2  -2  12      219.82      222.50      4.22 o
   3  -2  12      250.82      273.99      9.02 o
   4  -2  12        9.80       11.72      1.54 o
   5  -2  12       41.97       42.34      4.39 o
  -8  -1  12      119.29      117.58     12.04 o
  -7  -1  12       22.87       22.19      2.24 o
  -6  -1  12      110.09      126.77      5.08 o
  -5  -1  12       39.09       44.77      3.18 o
  -4  -1  12       56.54       51.74      2.96 o
  -3  -1  12      277.80      264.45      4.73 o
  -2  -1  12       59.40       63.30      3.11 o
  -1  -1  12      141.16      128.62      2.56 o
   0  -1  12      250.09      274.03      6.58 o
   1  -1  12      187.35      170.98      9.78 o
   2  -1  12       86.16       91.91      4.80 o
   3  -1  12      164.57      175.59      4.69 o
   4  -1  12       48.79       47.45      4.64 o
   5  -1  12       10.85        6.64      1.52 o
  -9   0  12       40.66       38.46      2.26 o
  -8   0  12        9.99       10.10      2.47 o
  -7   0  12      131.24      122.50      7.91 o
  -6   0  12       12.06        8.39      1.32 o
  -5   0  12      832.87      923.99     42.59 o
  -4   0  12      315.43      341.35     12.54 o
  -3   0  12     1165.86     1274.83     35.66 o
  -2   0  12      816.74      893.74     26.66 o
  -1   0  12       22.74       24.19      1.11 o
   0   0  12      406.07      393.00     12.91 o
   1   0  12      152.81      148.04      3.43 o
   2   0  12       33.18       27.72      2.16 o
   3   0  12       30.58       29.37      2.50 o
   4   0  12       43.97       46.52      2.31 o
   5   0  12       66.55       61.43      4.72 o
  -8   1  12      118.51      127.30     14.22 o
  -7   1  12       22.79       24.74      2.80 o
  -6   1  12      114.77      119.56      6.37 o
  -5   1  12       41.99       47.88      5.35 o
  -4   1  12       55.11       59.11      2.61 o
  -3   1  12      269.75      280.67     10.89 o
  -2   1  12       56.84       62.07      1.83 o
  -1   1  12      131.95      127.91      4.66 o
   0   1  12      253.07      279.20      9.50 o
   1   1  12      191.27      184.25      4.22 o
   2   1  12       90.21       93.74      2.50 o
   3   1  12      167.96      177.19      4.40 o
   4   1  12       48.70       53.05      3.82 o
   5   1  12       11.60        9.41      2.85 o
  -8   2  12       48.13       49.86      2.64 o
  -7   2  12      449.95      465.88     33.75 o
  -6   2  12       75.35       74.31      3.40 o
  -5   2  12       69.07       71.18      5.32 o
  -4   2  12      367.07      408.48     24.77 o
  -3   2  12      272.84      274.87     16.22 o
  -2   2  12      147.46      144.77      7.65 o
  -1   2  12      573.05      652.81     38.05 o
   0   2  12       39.69       29.19      0.99 o
   1   2  12      678.53      716.08     17.60 o
   2   2  12      224.35      223.38      6.80 o
   3   2  12      248.67      247.77     10.80 o
   4   2  12       10.13       11.87      1.69 o
   5   2  12       42.86       39.97      2.28 o
  -8   3  12       70.76       78.33      4.10 o
  -7   3  12      178.00      175.20     14.47 o
  -6   3  12       58.69       63.71      5.02 o
  -5   3  12      102.62      116.32     11.25 o
  -4   3  12      103.63      109.54      7.80 o
  -3   3  12        1.05        1.35      0.85 o
  -2   3  12       56.48       58.29      2.30 o
  -1   3  12       60.66       61.82      1.63 o
   0   3  12      147.77      146.31      9.09 o
   1   3  12       27.34       24.35      1.32 o
   2   3  12      141.47      130.30      5.41 o
   3   3  12       57.08       53.35      3.52 o
   4   3  12       53.67       51.10      2.88 o
  -7   4  12        5.80        2.20      2.08 o
  -6   4  12      154.78      158.10     13.47 o
  -5   4  12      202.99      196.21      9.94 o
  -4   4  12      124.79      127.18     12.06 o
  -3   4  12      422.63      407.22     23.39 o
  -2   4  12       97.43       94.42      4.77 o
  -1   4  12       15.94       11.06      1.28 o
   0   4  12       80.60       76.50      3.79 o
   1   4  12      118.63      121.69      3.67 o
   2   4  12       76.37       78.10      3.86 o
   3   4  12      147.45      154.79      6.72 o
   4   4  12      106.35      107.32     15.04 o
  -7   5  12      100.45      113.69      4.76 o
  -6   5  12       80.12       74.46     10.25 o
  -5   5  12        5.95        6.71      2.11 o
  -4   5  12       13.86       12.75      1.48 o
  -3   5  12      132.37      125.02     13.49 o
  -2   5  12       60.19       60.99      5.24 o
  -1   5  12      105.99      100.37      7.18 o
   0   5  12      304.86      330.34     14.78 o
   1   5  12       61.37       58.44      1.95 o
   2   5  12      134.90      144.41      3.54 o
   3   5  12      198.16      206.93      9.96 o
  -5   6  12       41.89       37.85      3.78 o
  -4   6  12       21.13       21.98      2.76 o
  -3   6  12      125.36      126.38     12.51 o
  -2   6  12       24.84       23.05      5.13 o
  -1   6  12       61.93       62.46      3.27 o
   0   6  12        3.62        3.49      1.75 o
   1   6  12      109.46      114.66      3.22 o
   2   6  12       37.21       34.97      3.41 o
  -3   7  12      147.17      140.59     19.42 o
  -2   7  12      201.26      206.94      6.31 o
  -1   7  12      119.25      110.96      7.33 o
   0   7  12       51.54       48.27      2.63 o
  -5  -6  13       26.68       17.56      2.17 o
  -4  -6  13      127.49      117.98      4.76 o
  -3  -6  13      336.85      317.55      7.14 o
  -2  -6  13       42.43       35.64      2.07 o
  -1  -6  13      134.49      139.51      3.36 o
   0  -6  13       81.03       71.08      3.99 o
   1  -6  13       50.25       43.76      2.98 o
  -6  -5  13       84.10       79.40     12.58 o
  -5  -5  13      132.94      122.75      4.63 o
  -4  -5  13      126.18      128.16      4.91 o
  -3  -5  13       32.79       33.51      3.74 o
  -2  -5  13      200.67      214.45      4.92 o
  -1  -5  13       81.08       78.57      3.76 o
   0  -5  13      189.67      194.58      4.98 o
   1  -5  13       51.32       46.25      2.29 o
   2  -5  13       33.24       32.62      1.89 o
  -7  -4  13      179.28      167.78      6.34 o
  -6  -4  13        5.35        4.64      1.80 o
  -5  -4  13      123.12      112.56      3.48 o
  -4  -4  13      145.04      139.41      5.71 o
  -3  -4  13      182.93      164.13      4.36 o
  -2  -4  13        4.47        3.60      1.36 o
  -1  -4  13        9.13        8.08      1.71 o
   0  -4  13       29.05       29.83      1.62 o
   1  -4  13      211.31      232.23      5.43 o
   2  -4  13       53.30       54.10      2.12 o
   3  -4  13       77.97       80.16      3.05 o
  -7  -3  13       21.68       26.09      2.41 o
  -6  -3  13      176.24      184.43      6.89 o
  -5  -3  13       75.99       74.17      9.48 o
  -4  -3  13      135.57      132.68      5.54 o
  -3  -3  13       31.85       32.05      1.86 o
  -2  -3  13      132.80      138.19      3.83 o
  -1  -3  13       69.85       68.84      2.23 o
   0  -3  13       81.88       85.51      2.92 o
   1  -3  13       52.86       45.99      5.89 o
   2  -3  13      100.97       97.65      2.71 o
   3  -3  13       86.58       90.60      3.22 o
   4  -3  13      112.86      114.29      3.21 o
  -8  -2  13       23.66       29.10      3.54 o
  -7  -2  13       17.35       15.70      2.09 o
  -6  -2  13      269.05      275.40      6.09 o
  -5  -2  13       74.52       77.97      4.48 o
  -4  -2  13      218.14      233.53     10.12 o
  -3  -2  13      693.45      720.47     15.35 o
  -2  -2  13       27.47       27.48      2.36 o
  -1  -2  13      147.45      149.92      3.64 o
   0  -2  13      408.14      414.15      9.65 o
   1  -2  13       77.65       71.91      2.65 o
   2  -2  13      123.98      126.81      3.50 o
   3  -2  13       12.74       10.19      1.71 o
   4  -2  13      183.40      191.80      6.29 o
  -8  -1  13       52.66       45.46      2.12 o
  -7  -1  13       14.99       11.22      1.83 o
  -6  -1  13       67.27       72.93      2.90 o
  -5  -1  13       99.16      106.04      5.45 o
  -4  -1  13       29.90       24.98      1.12 o
  -3  -1  13      113.38      119.39      4.26 o
  -2  -1  13      156.07      166.32      7.38 o
  -1  -1  13       11.58       14.87      0.74 o
   0  -1  13       61.69       66.59      2.42 o
   1  -1  13       15.74       17.14      1.67 o
   2  -1  13       50.61       48.05      2.05 o
   3  -1  13       18.46       17.85      1.48 o
   4  -1  13       58.85       47.09      3.16 o
  -8   0  13       66.55       54.06      6.37 o
  -7   0  13      204.02      200.85     13.17 o
  -6   0  13        5.39        2.79      1.90 o
  -5   0  13      103.88      111.46      7.11 o
  -4   0  13      300.82      326.52     23.46 o
  -3   0  13      338.96      382.62     15.35 o
  -2   0  13      126.17      140.59      4.88 o
  -1   0  13       40.56       38.38      3.15 o
   0   0  13      278.96      287.78      6.86 o
   1   0  13      284.47      307.90      9.34 o
   2   0  13       84.48       94.10      4.28 o
   3   0  13      158.12      176.84      6.22 o
   4   0  13       28.05       28.47      3.41 o
  -8   1  13       51.91       53.14      4.25 o
  -7   1  13       14.91       14.67      1.41 o
  -6   1  13       62.82       70.14      5.07 o
  -5   1  13      101.88      118.89      7.33 o
  -4   1  13       33.96       33.15      3.40 o
  -3   1  13      114.43      119.54      6.47 o
  -2   1  13      171.22      176.37     10.49 o
  -1   1  13        9.58        9.12      2.42 o
   0   1  13       64.97       70.51      2.65 o
   1   1  13       17.02       15.92      1.03 o
   2   1  13       51.57       52.77      2.33 o
   3   1  13       19.54       18.70      1.78 o
   4   1  13       61.32       56.27      3.79 o
  -8   2  13       24.89       31.90      5.18 o
  -7   2  13       16.91       18.69      2.11 o
  -6   2  13      268.27      283.04     27.29 o
  -5   2  13       72.28       79.57      4.30 o
  -4   2  13      216.46      258.49     15.95 o
  -3   2  13      691.94      720.20     52.53 o
  -2   2  13       27.14       25.33      1.88 o
  -1   2  13      148.22      149.32      3.19 o
   0   2  13      404.57      407.17     18.52 o
   1   2  13       77.95       70.80      4.52 o
   2   2  13      122.69      123.32      6.87 o
   3   2  13       12.33        9.16      1.37 o
   4   2  13      187.54      185.71      7.59 o
  -7   3  13       21.44       17.88      1.99 o
  -6   3  13      175.27      178.02     21.57 o
  -5   3  13       75.65       86.06     10.95 o
  -4   3  13      135.86      140.43      9.82 o
  -3   3  13       32.73       35.53      1.88 o
  -2   3  13      133.08      134.98     17.22 o
  -1   3  13       67.47       56.07      1.83 o
   0   3  13       81.86       81.35      4.05 o
   1   3  13       50.93       43.66      2.54 o
   2   3  13      100.59      105.91      8.60 o
   3   3  13       86.05       97.49      4.04 o
   4   3  13      112.43      105.14     15.53 o
  -7   4  13      187.06      191.71     15.82 o
  -6   4  13        5.22        2.44      1.49 o
  -5   4  13      129.48      135.13     12.20 o
  -4   4  13      146.98      151.86     26.58 o
  -3   4  13      181.65      171.31     19.97 o
  -2   4  13        4.89        7.36      4.03 o
  -1   4  13        8.24        5.16      1.86 o
   0   4  13       27.10       27.73      2.97 o
   1   4  13      208.92      229.30     10.74 o
   2   4  13       54.63       57.47      7.24 o
   3   4  13       79.59       83.72      3.38 o
  -6   5  13       85.42       82.09      4.82 o
  -5   5  13      136.95      131.46      5.39 o
  -4   5  13      123.12      136.09     10.37 o
  -3   5  13       33.65       31.45      3.39 o
  -2   5  13      200.30      223.38     19.09 o
  -1   5  13       80.52       73.03      8.92 o
   0   5  13      192.90      215.36     22.46 o
   1   5  13       50.11       41.78      3.96 o
   2   5  13       34.46       30.66      5.34 o
  -5   6  13       27.06       27.25      3.13 o
  -4   6  13      123.51      109.12      8.50 o
  -3   6  13      346.62      359.09     29.35 o
  -2   6  13       41.51       43.88     12.09 o
  -1   6  13      138.19      156.60     15.28 o
   0   6  13       78.38       73.26      3.06 o
   1   6  13       48.96       49.95      2.40 o
  -3  -6  14       52.71       35.56      5.58 o
  -2  -6  14        7.86        2.71      2.53 o
  -1  -6  14       27.91       26.56      2.85 o
  -5  -5  14       35.03       26.14      3.06 o
  -4  -5  14       54.80       42.69      3.85 o
  -3  -5  14        0.63        2.19      1.56 o
  -2  -5  14       37.58       32.17      1.83 o
  -1  -5  14       24.96       25.45      2.26 o
   0  -5  14       46.55       41.79      2.12 o
   1  -5  14      126.44      129.23      3.90 o
  -6  -4  14        0.93       -1.27      1.97 o
  -5  -4  14        9.16       14.24      7.29 o
  -4  -4  14      138.63      134.08      5.51 o
  -3  -4  14       82.53       84.69      4.05 o
  -2  -4  14      174.33      171.46      6.19 o
  -1  -4  14      293.75      303.32      6.58 o
   0  -4  14        2.35       -1.68      1.68 o
   1  -4  14      175.35      182.39      4.53 o
   2  -4  14        6.39        6.27      1.62 o
  -7  -3  14        5.18        3.73      2.02 o
  -6  -3  14       17.20       15.46      1.63 o
  -5  -3  14       14.96       14.19      1.59 o
  -4  -3  14        2.51        3.00      1.40 o
  -3  -3  14       76.94       75.40      3.29 o
  -2  -3  14      194.61      192.74      4.25 o
  -1  -3  14       55.10       56.63      2.20 o
   0  -3  14      398.99      431.28     17.14 o
   1  -3  14       90.62       81.28      2.53 o
   2  -3  14        6.87        2.21      1.52 o
   3  -3  14      147.00      151.81     13.66 o
  -7  -2  14       40.16       41.26      6.65 o
  -6  -2  14       17.75       12.73      3.09 o
  -5  -2  14      259.89      276.88      9.26 o
  -4  -2  14       27.79       30.65      1.75 o
  -3  -2  14       98.65       97.55      4.04 o
  -2  -2  14       57.70       54.53      3.64 o
  -1  -2  14       35.60       34.86      3.04 o
   0  -2  14       56.58       57.95      2.49 o
   1  -2  14        3.91        3.80      1.37 o
   2  -2  14      192.96      203.78      7.72 o
   3  -2  14      114.66      105.55      3.25 o
  -8  -1  14       61.79       55.36      4.54 o
  -7  -1  14      116.14      110.86      7.87 o
  -6  -1  14      401.56      442.86     30.37 o
  -5  -1  14       79.69       86.18      6.38 o
  -4  -1  14      246.49      246.75     14.07 o
  -3  -1  14      132.99      140.97      4.33 o
  -2  -1  14      195.73      208.80      6.38 o
  -1  -1  14      125.22      127.96      3.80 o
   0  -1  14      302.06      316.21     17.29 o
   1  -1  14       43.59       36.57      2.43 o
   2  -1  14      131.68      150.69      3.76 o
   3  -1  14       19.84       20.08      1.39 o
   4  -1  14      310.41      314.82     10.41 o
  -8   0  14        2.01        3.56      1.62 o
  -7   0  14        1.02        5.37      1.77 o
  -6   0  14        3.01       -1.62      2.32 o
  -5   0  14       17.14       16.39      2.37 o
  -4   0  14       58.24       60.80      2.73 o
  -3   0  14      103.74      108.44      4.19 o
  -2   0  14       11.93       14.27      1.69 o
  -1   0  14      552.49      623.56     12.58 o
   0   0  14       54.52       52.27      5.28 o
   1   0  14      300.83      315.56      4.98 o
   2   0  14       12.19       11.76      2.13 o
   3   0  14       16.72       19.62      2.13 o
   4   0  14        7.15        5.19      1.95 o
  -8   1  14       62.94       63.57      7.35 o
  -7   1  14      116.63      112.14     12.21 o
  -6   1  14      398.36      412.04     33.52 o
  -5   1  14       82.06       89.32      8.16 o
  -4   1  14      241.30      256.48     16.54 o
  -3   1  14      134.15      156.20      7.63 o
  -2   1  14      195.42      215.97     10.43 o
  -1   1  14      122.06      127.59      7.20 o
   0   1  14      308.22      310.41     10.27 o
   1   1  14       40.84       39.29      1.71 o
   2   1  14      131.45      144.82      7.94 o
   3   1  14       22.42       24.45      2.13 o
   4   1  14      304.23      291.78     21.36 o
  -7   2  14       35.92       35.44      3.53 o
  -6   2  14       20.56       18.62      2.68 o
  -5   2  14      256.10      297.33     29.36 o
  -4   2  14       27.21       28.49      1.69 o
  -3   2  14       99.00      116.12      7.62 o
  -2   2  14       55.40       66.37      3.17 o
  -1   2  14       36.93       32.93      3.28 o
   0   2  14       57.05       57.45      2.74 o
   1   2  14        3.54        3.18      1.25 o
   2   2  14      196.73      203.73      4.78 o
   3   2  14      110.97      106.11      4.73 o
  -7   3  14        4.31        4.96      1.94 o
  -6   3  14       19.34       22.14      2.73 o
  -5   3  14       16.58       17.03      1.76 o
  -4   3  14        1.66       -0.33      1.45 o
  -3   3  14       82.34       78.83      2.92 o
  -2   3  14      202.33      224.45     31.40 o
  -1   3  14       56.52       56.14      6.91 o
   0   3  14      403.04      428.80     19.38 o
   1   3  14       94.02       91.59      5.29 o
   2   3  14        8.15       10.08      2.27 o
   3   3  14      143.69      136.98     29.11 o
  -6   4  14        1.02        1.45      2.48 o
  -5   4  14        8.45        9.14      1.81 o
  -4   4  14      138.56      143.45     10.11 o
  -3   4  14       81.72       85.36      7.17 o
  -2   4  14      176.71      178.61     10.55 o
  -1   4  14      287.98      320.01     46.55 o
   0   4  14        2.03       -0.07      1.64 o
   1   4  14      173.63      186.59      5.61 o
   2   4  14        6.48        6.16      2.81 o
  -5   5  14       35.67       32.75      2.41 o
  -4   5  14       52.95       52.77      5.42 o
  -3   5  14        0.58        1.85      2.44 o
  -2   5  14       35.14       42.32      3.09 o
  -1   5  14       25.78       29.74      2.49 o
   0   5  14       44.51       40.67      3.14 o
   1   5  14      128.95      120.71     16.23 o
  -3   6  14       54.32       54.55      8.39 o
  -2   6  14        9.14       13.14      3.93 o
  -1   6  14       27.01       32.68      3.21 o
  -4  -5  15      100.59      100.75      4.36 o
  -3  -5  15       40.80       33.88      3.36 o
  -2  -5  15       38.80       43.64      4.76 o
  -1  -5  15      156.76      143.36      3.92 o
   0  -5  15        0.20        1.83      1.59 o
  -5  -4  15       26.71       24.94      3.00 o
  -4  -4  15      179.91      182.23     23.78 o
  -3  -4  15      232.46      228.07      6.06 o
  -2  -4  15       72.73       67.42      3.33 o
  -1  -4  15      129.84      129.62     11.05 o
   0  -4  15        7.76        8.07      1.76 o
   1  -4  15       59.86       54.86      2.38 o
  -6  -3  15       64.00       57.59     13.93 o
  -5  -3  15      244.03      234.02      5.37 o
  -4  -3  15       18.40       14.20      2.62 o
  -3  -3  15       33.52       25.70      1.75 o
  -2  -3  15       89.77       81.22      2.58 o
  -1  -3  15      106.07      116.13      3.18 o
   0  -3  15       33.12       29.69      2.14 o
   1  -3  15       17.39       15.76      2.58 o
   2  -3  15       53.40       47.60      3.58 o
  -7  -2  15       98.16       85.40      7.75 o
  -6  -2  15       49.69       49.43      2.99 o
  -5  -2  15       13.96       11.91      1.59 o
  -4  -2  15       51.32       47.51      1.63 o
  -3  -2  15        4.71        7.81      1.99 o
  -2  -2  15      152.15      156.14      4.76 o
  -1  -2  15       31.37       34.01      2.13 o
   0  -2  15       76.62       79.78      2.57 o
   1  -2  15      114.23      121.33      3.20 o
   2  -2  15        7.98        7.02      1.68 o
  -7  -1  15      181.43      183.24     17.73 o
  -6  -1  15      147.08      158.52     12.81 o
  -5  -1  15      271.93      304.05     28.76 o
  -4  -1  15       26.16       32.91      3.45 o
  -3  -1  15       62.15       56.77      1.68 o
  -2  -1  15      190.05      208.95      4.96 o
  -1  -1  15      318.61      317.82      6.91 o
   0  -1  15       13.12       16.84      2.54 o
   1  -1  15       41.79       43.05      2.15 o
   2  -1  15       95.53      102.87      5.10 o
   3  -1  15       83.73       76.66      5.42 o
  -7   0  15        8.21        6.02      2.01 o
  -6   0  15       30.14       24.35      3.04 o
  -5   0  15      137.28      153.67      9.54 o
  -4   0  15       98.96      100.78      3.92 o
  -3   0  15      216.62      241.23      4.73 o
  -2   0  15       22.58       24.59      1.25 o
  -1   0  15        1.01       -0.10      2.20 o
   0   0  15        4.64        9.71      2.07 o
   1   0  15       19.33       21.79      3.07 o
   2   0  15      267.58      310.11     14.28 o
   3   0  15       11.20       15.72      1.95 o
  -7   1  15      180.28      188.56     22.67 o
  -6   1  15      149.25      169.14     16.21 o
  -5   1  15      275.61      287.62     26.39 o
  -4   1  15       24.21       24.80      2.50 o
  -3   1  15       64.16       64.09      3.35 o
  -2   1  15      188.67      204.03      8.55 o
  -1   1  15      314.11      312.17     17.29 o
   0   1  15       10.89       11.76      1.83 o
   1   1  15       39.58       28.97      1.64 o
   2   1  15       94.47       96.79      5.89 o
   3   1  15       80.05       77.12      5.60 o
  -7   2  15       96.78       94.49      9.78 o
  -6   2  15       51.00       48.25      4.54 o
  -5   2  15       13.23        9.60      1.59 o
  -4   2  15       49.58       51.60      8.29 o
  -3   2  15        4.13        1.45      1.99 o
  -2   2  15      145.40      147.12     11.38 o
  -1   2  15       32.17       27.94      3.62 o
   0   2  15       73.84       67.47      3.73 o
   1   2  15      115.41      120.41      3.38 o
   2   2  15        7.62        9.84      2.44 o
  -6   3  15       63.45       59.81      5.51 o
  -5   3  15      241.35      281.68     25.71 o
  -4   3  15       17.14       16.43      1.78 o
  -3   3  15       30.92       34.25      4.77 o
  -2   3  15       87.45       92.07     11.59 o
  -1   3  15      104.99      103.93      4.26 o
   0   3  15       32.17       29.99      2.01 o
   1   3  15       17.56       18.12      6.10 o
   2   3  15       53.29       42.38      4.47 o
  -5   4  15       28.40       28.57      2.29 o
  -4   4  15      182.61      201.46     16.30 o
  -3   4  15      238.14      254.46     27.16 o
  -2   4  15       71.27       69.30      3.55 o
  -1   4  15      130.35      125.22      4.57 o
   0   4  15        6.96        4.43      2.35 o
   1   4  15       57.70       52.15      4.57 o
  -4   5  15       98.74       99.96     18.27 o
  -3   5  15       37.25       44.90     14.87 o
  -2   5  15       37.12       51.85     17.39 o
  -1   5  15      152.63      150.02     14.75 o
   0   5  15        0.03        0.71      2.26 o
  -4  -4  16       73.81       71.03     11.47 o
  -3  -4  16        0.50        0.65      2.17 o
  -2  -4  16      134.01      122.89      6.17 o
  -1  -4  16       17.31       17.70      2.84 o
   0  -4  16       92.04       87.69      3.07 o
  -5  -3  16       33.66       32.67      4.62 o
  -4  -3  16        9.47        7.05      2.70 o
  -3  -3  16      126.62      116.52      4.32 o
  -2  -3  16       67.61       61.03      5.81 o
  -1  -3  16       27.73       27.76      6.37 o
   0  -3  16       36.57       37.94      2.07 o
   1  -3  16       79.17       81.42      3.82 o
  -6  -2  16       64.34       58.51      2.68 o
  -5  -2  16       10.78        8.21      1.42 o
  -4  -2  16      450.04      459.27     12.41 o
  -3  -2  16       41.62       35.23      2.04 o
  -2  -2  16      339.11      358.12     11.79 o
  -1  -2  16       34.74       36.35      2.08 o
   0  -2  16       37.68       35.96      2.08 o
   1  -2  16       47.26       42.25      2.28 o
  -6  -1  16       63.29       65.04      2.48 o
  -5  -1  16      111.08      110.38      6.99 o
  -4  -1  16       12.05       12.57      1.37 o
  -3  -1  16       66.95       59.82      2.88 o
  -2  -1  16      220.39      214.84      5.95 o
  -1  -1  16       56.61       57.98      3.17 o
   0  -1  16       17.35       12.26      1.50 o
   1  -1  16       96.82       91.68      4.90 o
   2  -1  16       75.37       77.43      3.11 o
  -6   0  16       19.26       24.62      2.53 o
  -5   0  16        0.04        1.79      2.06 o
  -4   0  16        7.28        9.26      3.20 o
  -3   0  16       11.10       12.26      1.11 o
  -2   0  16       34.62       35.21      3.58 o
  -1   0  16       52.72       53.04      3.30 o
   0   0  16      185.30      202.01      9.57 o
   1   0  16        0.25        0.09      1.48 o
   2   0  16      283.99      289.97     16.42 o
  -6   1  16       61.13       59.76      8.87 o
  -5   1  16      107.21      113.98      8.62 o
  -4   1  16       12.80       10.73      2.76 o
  -3   1  16       65.25       67.06      4.51 o
  -2   1  16      222.69      231.35      6.17 o
  -1   1  16       57.07       58.70      2.50 o
   0   1  16       17.82       18.94      4.20 o
   1   1  16       93.93       95.30      5.86 o
   2   1  16       76.80       79.22      6.93 o
  -6   2  16       67.51       63.73      9.46 o
  -5   2  16       10.03        3.06      3.61 o
  -4   2  16      461.58      504.73     40.76 o
  -3   2  16       42.77       40.30      2.09 o
  -2   2  16      344.09      372.23     24.68 o
  -1   2  16       38.22       33.62      2.83 o
   0   2  16       38.17       37.55      6.34 o
   1   2  16       47.98       34.37      2.70 o
  -5   3  16       31.58       39.00      2.44 o
  -4   3  16        8.92       11.10      2.45 o
  -3   3  16      120.63      132.42     13.63 o
  -2   3  16       67.51       68.65     17.57 o
  -1   3  16       27.39       25.99      4.32 o
   0   3  16       36.29       32.40      4.41 o
   1   3  16       80.99       76.14      5.29 o
  -4   4  16       73.31       77.20      8.32 o
  -3   4  16        0.40        4.74      3.62 o
  -2   4  16      136.66      152.27      7.94 o
  -1   4  16       17.97       18.78      2.34 o
   0   4  16       97.04       95.96      6.93 o
  -4  -3  17       31.45       22.39      2.71 o
  -3  -3  17       96.25       90.77      9.16 o
  -2  -3  17        5.74        1.67      2.02 o
  -1  -3  17       69.18       68.43      3.06 o
  -5  -2  17       75.58       65.42      5.95 o
  -4  -2  17       93.53       94.00      4.33 o
  -3  -2  17       32.00       32.94      3.20 o
  -2  -2  17       17.62       25.46      2.62 o
  -1  -2  17        1.99        3.19      1.86 o
   0  -2  17       69.66       68.75      6.13 o
  -5  -1  17       40.75       29.94      4.56 o
  -4  -1  17       68.35       59.65      3.03 o
  -3  -1  17       15.93       15.80      4.15 o
  -2  -1  17       18.44       19.04      1.98 o
  -1  -1  17       19.20       24.42      1.93 o
   0  -1  17       56.94       49.50      4.83 o
  -5   0  17       43.91       46.14      3.96 o
  -4   0  17      185.00      180.25      6.77 o
  -3   0  17      220.41      208.97      5.02 o
  -2   0  17       99.11      111.91      3.38 o
  -1   0  17       47.99       51.48      3.27 o
   0   0  17       76.86       75.95     11.67 o
  -5   1  17       44.03       45.21      2.48 o
  -4   1  17       64.87       57.70      5.36 o
  -3   1  17       13.69       12.23      1.83 o
  -2   1  17       18.51       22.09      2.25 o
  -1   1  17       18.56       15.52      1.97 o
   0   1  17       56.84       55.95      3.34 o
  -5   2  17       75.25       72.53      3.06 o
  -4   2  17       93.51      115.90      4.13 o
  -3   2  17       31.37       26.12      2.03 o
  -2   2  17       17.05       17.02      2.71 o
  -1   2  17        1.86        6.70      3.62 o
   0   2  17       69.87       53.42      3.17 o
  -4   3  17       29.84       31.47      2.12 o
  -3   3  17       93.26       83.97      6.21 o
  -2   3  17        5.73        5.30      1.81 o
  -1   3  17       65.95       57.63      6.20 o
  -3  -1  18        3.34        2.42      2.51 o
  -2  -1  18       34.31       37.62      7.65 o
  -4   0  18      389.70      361.16     19.12 o
  -3   0  18        0.04        5.98      6.49 o
  -2   0  18      110.56      102.99      3.99 o
  -3   1  18        2.58        8.14      2.88 o
  -2   1  18       36.43       30.78      3.12 o
 
